# Supplementary material for: Unique long non-coding RNA expression signature in ETV6/RUNX1-driven B-cell precursor acute lymphoblastic leukemia
Source: Oncotarget. 2016 Sep 16;7(45):73769–80. doi: 10.18632/oncotarget.12063 (PMC5342012; doi:10.18632/oncotarget.12063)
Supplement: Supplementary file 2 [file oncotarget-07-73769-s002.xlsx]

## Sheet: Supp Table 3
Supplementary Table 1: Significantly differentially expressed lncRNAs in ETV6/RUNX1-driven BCP-ALLs
Probe name	LNCipedia ID	Primary accession	Log2 FC	Average expression	P.Value	adj.P.Value
CUST_7715_PI427704219	lnc-MYOCD-2	TCONS_00025840;	6.19052	4.60361	3.69e-28	1.6e-23
CUST_4191_PI427704219	lnc-RTN4R-1	ENST00000506039;TCONS_00029346;	6.08335	4.95355	1.36e-26	2.95e-22
CUST_8055_PI427704219	lnc-CCDC140-1	ENST00000424010;	5.08893	5.1161	1.09e-22	4.29e-19
CUST_14899_PI427704219	lnc-MYOCD-2	TCONS_00025099;	3.98242	2.37018	1.22e-22	4.4e-19
CUST_1979_PI427704219	lnc-KLF15-3	TCONS_00007248;	5.25824	3.93314	3.06e-22	9.48e-19
CUST_6571_PI427704219	lnc-CCDC37-2	TCONS_00006201;	6.51897	3.79725	2.52e-21	6.06e-18
CUST_22406_PI427704219	lnc-KLF15-3	TCONS_00006633;	5.20867	3.74619	3.85e-21	8.38e-18
CUST_15702_PI427704219	lnc-KLF15-3	TCONS_00007249;	5.12409	4.00158	1.92e-20	3.79e-17
CUST_21820_PI427704219	lnc-CCDC140-1	ENST00000555502;	4.34861	3.20929	2.07e-20	3.9e-17
CUST_22663_PI427704219	lnc-CCDC140-1	ENST00000439237;	4.66086	3.07152	3.13e-20	5.66e-17
CUST_21365_PI427704219	lnc-MYOCD-2	TCONS_00025100;	3.45586	2.73541	1.19e-19	1.72e-16
CUST_13205_PI427704219	lnc-MYOCD-2	ENST00000313495;	3.50849	2.6978	1.7e-19	2.38e-16
CUST_8628_PI427704219	lnc-CCDC140-1	ENST00000429475;	4.2226	3.96862	1.83e-19	2.48e-16
CUST_698_PI427704219	lnc-TIMM21-5	TCONS_00026639;	5.26176	5.83521	3.6e-19	4.59e-16
CUST_13538_PI427704219	lnc-KLF15-3	TCONS_00006632;	4.50696	3.98232	5.09e-19	6.13e-16
CUST_9658_PI427704219	lnc-TIMM21-5	TCONS_00026364;	5.68739	5.91278	5.66e-19	6.63e-16
CUST_1620_PI427704219	lnc-TIMM21-5	TCONS_00026363;	5.60267	5.66695	7.31e-19	8.34e-16
CUST_4500_PI427704219	lnc-TIMM21-5	TCONS_00026361;	5.45747	5.59434	8.51e-19	9.46e-16
CUST_17714_PI427704219	lnc-CCDC140-1	ENST00000446532;	3.74069	3.37622	1.6e-18	1.69e-15
CUST_17526_PI427704219	lnc-CCDC37-2	ENST00000511512;TCONS_00005580;	5.03004	4.27526	1.76e-18	1.82e-15
CUST_15191_PI427704219	lnc-CCDC37-2	TCONS_00006202;	4.84823	4.83986	1.91e-18	1.92e-15
CUST_20254_PI427704219	lnc-CCDC140-1	ENST00000542880;	3.78364	3.31218	2.09e-18	2.06e-15
CUST_12653_PI427704219	lnc-TM2D1-2	ENST00000418662;	5.50811	5.87225	3.4e-18	3.28e-15
CUST_16622_PI427704219	lnc-TIMM21-5	TCONS_00026362;	5.41096	5.92488	5.03e-18	4.74e-15
CUST_673_PI427704219	lnc-TM2D1-2	ENST00000438559;	5.43667	5.63105	5.91e-17	5.02e-14
CUST_5795_PI427704219	lnc-KLF15-2	TCONS_00007251;	3.8314	2.27733	1.2e-16	9.66e-14
CUST_6878_PI427704219	lnc-MYOCD-2	TCONS_00025841;	3.48907	3.52294	1.43e-16	1.13e-13
CUST_15149_PI427704219	lnc-FAM174B-2	TCONS_00024206;	4.45018	3.56561	1.95e-16	1.48e-13
CUST_8615_PI427704219	lnc-TPTE2-1	ENST00000443554;TCONS_00021609;	3.75695	5.15451	2.07e-16	1.55e-13
CUST_11579_PI427704219	lnc-NBPF24-4	ENST00000445201;	3.02015	4.10662	4.53e-16	3.27e-13
CUST_19412_PI427704219	lnc-KLF15-2	ENST00000514281;TCONS_00005821;	3.55098	2.37867	3.73e-15	2.41e-12
CUST_1730_PI427704219	lnc-FAM174B-2	TCONS_00023207;	4.4468	3.54782	4.41e-15	2.77e-12
CUST_2632_PI427704219	lnc-C22orf34-1	TCONS_00029931;	6.72903	7.04219	4.87e-15	3e-12
CUST_9481_PI427704219	lnc-C22orf34-1	TCONS_00029736;	6.82225	6.10321	8.79e-15	5.15e-12
CUST_9765_PI427704219	lnc-CCDC37-2	ENST00000512435;TCONS_00005581;	3.63144	2.98455	1.17e-14	6.66e-12
CUST_5111_PI427704219	lnc-PPIE-1	ENST00000566366;	2.17639	4.18355	2.39e-14	1.26e-11
CUST_3793_PI427704219	lnc-FAM174B-2	ENST00000557075;	4.15357	3.61522	5.72e-14	2.95e-11
CUST_19347_PI427704219	lnc-CMPK2-3	ENST00000424179;	4.20072	5.03508	7.08e-14	3.57e-11
CUST_12_PI427704219	lnc-FAM174B-2	ENST00000554542;	3.72904	3.89725	7.78e-14	3.83e-11
CUST_16884_PI427704219	lnc-FAM174B-2	TCONS_00023788;	3.94183	3.83216	1.09e-13	5.26e-11
CUST_11017_PI427704219	lnc-RP11-683L23.1.1-2	TCONS_00026387;	6.72711	7.73513	1.52e-13	6.96e-11
CUST_20554_PI427704219	lnc-CHD2-5	ENST00000554318;	2.27825	3.1095	2.01e-13	8.89e-11
CUST_1587_PI427704219	lnc-C22orf34-1	TCONS_00029932;	6.6933	6.848	2.44e-13	1.05e-10
CUST_8913_PI427704219	lnc-RP11-683L23.1.1-2	TCONS_00026388;	6.64134	7.38209	2.42e-13	1.05e-10
CUST_2189_PI427704219	lnc-KLF15-2	TCONS_00006635;	3.18471	2.56012	3.09e-13	1.31e-10
CUST_15563_PI427704219	lnc-BHLHE41-2	ENST00000500276;	3.25592	3.76235	3.69e-13	1.55e-10
CUST_7305_PI427704219	lnc-C1orf87-3	ENST00000423403;TCONS_00000081;	4.14184	3.7852	4.58e-13	1.89e-10
CUST_22991_PI427704219	lnc-ASTN1-1	ENST00000438575;TCONS_00000692;	3.60533	2.57315	5.47e-13	2.18e-10
CUST_18203_PI427704219	lnc-BHLHE41-2	TCONS_00020735;	3.19664	4.4595	1.58e-12	5.79e-10
CUST_16335_PI427704219	lnc-FARS2-1	ENST00000454882;TCONS_00011258;	5.15194	8.24012	2.81e-12	1.01e-09
CUST_12724_PI427704219	lnc-LRP8-3	ENST00000449958;TCONS_00000523;	3.6548	5.86781	3.54e-12	1.22e-09
CUST_5470_PI427704219	lnc-BHLHE41-2	TCONS_00020736;	2.74973	5.39157	3.93e-12	1.32e-09
CUST_9490_PI427704219	lnc-EFHA2-2	TCONS_00014629;	3.08366	4.90723	5.59e-12	1.81e-09
CUST_11416_PI427704219	lnc-CMPK2-3	ENST00000382045;	4.56562	7.54413	6.25e-12	2.01e-09
CUST_12672_PI427704219	lnc-BHLHE41-2	ENST00000542086;	2.54505	2.66781	1.02e-11	3.08e-09
CUST_5109_PI427704219	lnc-BHLHE41-2	ENST00000537801;	2.35051	2.90768	1.46e-11	4.33e-09
CUST_806_PI427704219	lnc-PDCD6IP-2	ENST00000424786;TCONS_00005510;	2.59506	3.08426	1.71e-11	4.98e-09
CUST_19249_PI427704219	lnc-CHD2-2	TCONS_00024014;	2.36049	3.47187	1.76e-11	5.09e-09
CUST_15611_PI427704219	lnc-CHD2-4	TCONS_00023520;	2.31284	3.19878	2.37e-11	6.73e-09
CUST_20001_PI427704219	lnc-NBPF16-3	ENST00000452399;	3.66956	8.19398	2.99e-11	8.2e-09
CUST_21765_PI427704219	lnc-BHLHE41-2	ENST00000546134;	2.48237	3.25665	3.31e-11	8.91e-09
CUST_21924_PI427704219	lnc-AC006305.1-1	ENST00000563553;	2.86956	4.62899	3.6e-11	9.47e-09
CUST_1879_PI427704219	lnc-SLC39A7-2	ENST00000414398;TCONS_00011294;	1.91755	3.05227	3.98e-11	1.02e-08
CUST_14066_PI427704219	lnc-CHD2-2	TCONS_00023517;	2.25436	2.62784	5.8e-11	1.45e-08
CUST_11131_PI427704219	lnc-AF165138.7.1-3	TCONS_00029079;	3.54634	7.23349	6.13e-11	1.52e-08
CUST_1208_PI427704219	lnc-DYRK2-4	ENST00000541715;	2.58858	5.21714	8.85e-11	2.11e-08
CUST_1197_PI427704219	lnc-RP11-511B23.3.1-3	TCONS_00021188;	2.37136	4.90446	9.15e-11	2.16e-08
CUST_1615_PI427704219	lnc-NBPF16-3	ENST00000539543;	3.54855	8.03439	1.05e-10	2.42e-08
CUST_20601_PI427704219	lnc-BHLHE41-2	ENST00000500102;	2.37072	2.80538	1.38e-10	3.04e-08
CUST_16341_PI427704219	lnc-IRS2-1	TCONS_00022107;	2.2157	4.7949	1.4e-10	3.06e-08
CUST_22497_PI427704219	lnc-KIDINS220-8	ENST00000416607;	3.83205	4.38387	1.73e-10	3.71e-08
CUST_21160_PI427704219	lnc-BHLHE41-2	ENST00000545226;	2.29307	2.82037	2e-10	4.22e-08
CUST_11563_PI427704219	lnc-NBPF16-3	ENST00000457390;	3.09479	5.96636	2.12e-10	4.41e-08
CUST_18607_PI427704219	lnc-PEAK1.1-1	TCONS_00024176;	1.56265	6.01943	2.4e-10	4.88e-08
CUST_14694_PI427704219	lnc-WDR7-4	TCONS_00026626;	2.16899	3.30119	3.04e-10	6e-08
CUST_8689_PI427704219	lnc-GSDMC-1	ENST00000520048;	-3.62414	4.44494	3.2e-10	6.26e-08
CUST_6389_PI427704219	lnc-GSDMC-1	TCONS_00014564;	-3.61233	5.39263	3.26e-10	6.34e-08
CUST_6632_PI427704219	lnc-CMPK2-3	ENST00000412528;	2.60988	3.09045	3.63e-10	6.94e-08
CUST_15329_PI427704219	lnc-PDCD6IP-2	TCONS_00005982;	2.64254	3.90169	3.63e-10	6.94e-08
CUST_12894_PI427704219	lnc-LSM11-5	TCONS_00010148;	3.55113	6.76845	3.89e-10	7.41e-08
CUST_22368_PI427704219	lnc-CHD2-2	TCONS_00023516;	1.9856	3.79094	3.92e-10	7.43e-08
CUST_15104_PI427704219	lnc-FGF20-2	TCONS_00014938;	3.27875	4.78452	4.12e-10	7.73e-08
CUST_16058_PI427704219	lnc-TCF12-2	TCONS_00023426;	5.46202	6.13529	4.19e-10	7.82e-08
CUST_4748_PI427704219	lnc-RP11-90M5.1.1-3	ENST00000435044;	1.08779	4.74256	4.79e-10	8.84e-08
CUST_12520_PI427704219	lnc-ZNF366-2	ENST00000512573;TCONS_00009694;	2.10543	2.29507	5.14e-10	9.4e-08
CUST_12256_PI427704219	lnc-GIP-2	ENST00000504865;	1.96429	2.84536	7.24e-10	1.28e-07
CUST_3117_PI427704219	lnc-SEMA5A-2	ENST00000569381;	2.61157	3.29519	7.81e-10	1.37e-07
CUST_12112_PI427704219	lnc-ATP6V1G3-1	ENST00000429469;TCONS_00000711;	-3.60486	4.82499	7.92e-10	1.38e-07
CUST_20397_PI427704219	lnc-AADACL2-2	ENST00000492731;	2.25018	2.38475	1.25e-09	2.07e-07
CUST_15633_PI427704219	lnc-AF165138.7.1-2	ENST00000455253;TCONS_00028867;	2.76365	2.98052	1.9e-09	3.03e-07
CUST_1473_PI427704219	lnc-PEAK1.1-1	TCONS_00024173;	1.726	7.28101	2.09e-09	3.3e-07
CUST_3325_PI427704219	lnc-EGFL7-1	TCONS_00016232;	2.21719	4.64652	2.43e-09	3.75e-07
CUST_2807_PI427704219	lnc-BHLHE41-2	ENST00000502069;	2.20352	2.87816	2.5e-09	3.82e-07
CUST_5093_PI427704219	lnc-PLA2G4A-4	ENST00000569873;	2.54981	3.40506	2.5e-09	3.82e-07
CUST_11428_PI427704219	lnc-CLIC5-1	ENST00000437249;	1.47425	3.81705	2.56e-09	3.9e-07
CUST_18867_PI427704219	lnc-DDX39A-2	TCONS_00027200;	1.52482	5.31464	2.82e-09	4.24e-07
CUST_22196_PI427704219	lnc-AP000525.1-1	ENST00000438574;	2.92881	3.7101	3.07e-09	4.54e-07
CUST_21223_PI427704219	lnc-ZNF366-2	TCONS_00010957;	1.51396	3.05833	3.16e-09	4.65e-07
CUST_582_PI427704219	lnc-AF165138.7.1-3	TCONS_00029080;	3.97111	5.68884	3.31e-09	4.83e-07
CUST_19481_PI427704219	lnc-CISD2-3	ENST00000510200;TCONS_00007580;	3.1646	3.75553	3.78e-09	5.47e-07
CUST_6648_PI427704219	lnc-PEAK1.1-1	TCONS_00023744;	1.65048	7.12749	3.94e-09	5.64e-07
CUST_22141_PI427704219	lnc-FAM168B-1	TCONS_00002765;	2.00367	3.13598	4.44e-09	6.25e-07
CUST_13698_PI427704219	lnc-CISD2-3	ENST00000513793;	3.38487	4.26975	5.04e-09	6.96e-07
CUST_19766_PI427704219	lnc-CLIC5-1	ENST00000444038;	1.68886	4.32053	5.09e-09	7e-07
CUST_9436_PI427704219	lnc-GIP-1	ENST00000505903;	1.01463	6.41539	5.14e-09	7.06e-07
CUST_12212_PI427704219	lnc-TRIM27-10	ENST00000457253;TCONS_00011473;	2.37398	3.71808	5.98e-09	8.11e-07
CUST_15207_PI427704219	lnc-AF165138.7.1-2	ENST00000454128;TCONS_00028866;	2.52962	3.18135	6.12e-09	8.2e-07
CUST_17533_PI427704219	lnc-LZTS1-2	TCONS_00014946;	2.47203	3.22911	6.12e-09	8.2e-07
CUST_20094_PI427704219	lnc-ERP44-2	ENST00000529965;	1.74923	6.05634	6.82e-09	9.04e-07
CUST_18250_PI427704219	lnc-RP11-511B23.3.1-3	ENST00000549914;	2.13386	4.83776	6.86e-09	9.04e-07
CUST_16603_PI427704219	lnc-AC091435.1-2	ENST00000506463;TCONS_00009644;	3.10812	4.10718	7.29e-09	9.49e-07
CUST_4930_PI427704219	lnc-C14orf144-1	ENST00000555282;	2.94419	2.69859	7.27e-09	9.49e-07
CUST_17623_PI427704219	lnc-GSDMC-1	ENST00000446592;	-3.38985	5.65272	7.53e-09	9.72e-07
CUST_590_PI427704219	lnc-PDCD6IP-2	TCONS_00005985;	2.17846	3.02588	8.26e-09	1.06e-06
CUST_20935_PI427704219	lnc-NME4-1	TCONS_00024308;	1.47691	4.32084	8.43e-09	1.07e-06
CUST_7356_PI427704219	lnc-TCFL5-3	TCONS_00028464;	2.3972	3.89027	9.54e-09	1.21e-06
CUST_19517_PI427704219	lnc-PEAK1.1-1	TCONS_00024174;	1.68236	8.08333	1.03e-08	1.29e-06
CUST_18589_PI427704219	lnc-CDH11-3	ENST00000569736;TCONS_00024237;	3.65477	5.07879	1.11e-08	1.38e-06
CUST_11933_PI427704219	lnc-C10orf26-1	ENST00000369884;	1.15834	5.09851	1.13e-08	1.39e-06
CUST_12555_PI427704219	lnc-ASTN1-1	ENST00000458070;	1.69489	3.36868	1.23e-08	1.5e-06
CUST_19640_PI427704219	lnc-CCT4-1	ENST00000425966;	2.58398	6.23352	1.34e-08	1.62e-06
CUST_22138_PI427704219	lnc-GSDMC-1	ENST00000523151;	-3.60668	5.68248	1.43e-08	1.7e-06
CUST_910_PI427704219	lnc-KIDINS220-8	ENST00000416534;	3.34859	3.71593	1.47e-08	1.73e-06
CUST_10639_PI427704219	lnc-GPATCH2-2	ENST00000414452;	2.65455	3.22512	1.55e-08	1.81e-06
CUST_15270_PI427704219	lnc-PDCD6IP-2	TCONS_00006813;	1.65955	3.71311	1.77e-08	2.05e-06
CUST_2081_PI427704219	lnc-CISD2-3	TCONS_00008181;	3.51035	3.15752	1.95e-08	2.23e-06
CUST_22813_PI427704219	lnc-EGFL7-1	TCONS_00016726;	2.49269	4.31356	1.95e-08	2.23e-06
CUST_4851_PI427704219	lnc-CDH11-3	TCONS_00024698;	2.41274	3.33654	2.09e-08	2.37e-06
CUST_19607_PI427704219	lnc-JAM2-8	TCONS_00028976;	2.3109	3.0989	2.09e-08	2.37e-06
CUST_5265_PI427704219	lnc-TCFL5-3	ENST00000412500;	2.21083	3.79694	2.13e-08	2.4e-06
CUST_12583_PI427704219	lnc-TXLNB-2	TCONS_00012299;	1.91854	6.46024	2.22e-08	2.49e-06
CUST_21536_PI427704219	lnc-FRG1-3	ENST00000513681;	3.17217	4.60876	2.33e-08	2.58e-06
CUST_11956_PI427704219	lnc-TCF12-2	ENST00000564843;	3.80027	4.47209	2.39e-08	2.64e-06
CUST_12904_PI427704219	lnc-SOD3-5	ENST00000503394;	1.87172	2.55984	2.52e-08	2.75e-06
CUST_17596_PI427704219	lnc-KCTD6-4	ENST00000463703;	1.8793	3.12446	2.71e-08	2.91e-06
CUST_2832_PI427704219	lnc-RP11-497E19.2.1-1	ENST00000557155;	1.86206	2.63342	2.73e-08	2.92e-06
CUST_1161_PI427704219	lnc-PDCD6IP-2	TCONS_00006815;	2.49232	3.56388	2.74e-08	2.93e-06
CUST_11847_PI427704219	lnc-FAM120B-6	TCONS_00012632;	3.62989	5.90989	2.94e-08	3.11e-06
CUST_8549_PI427704219	lnc-DDX51-6	ENST00000537032;	2.31293	2.75805	2.95e-08	3.12e-06
CUST_18937_PI427704219	lnc-POTEM-2	ENST00000552602;	3.35269	2.87534	3e-08	3.17e-06
CUST_21939_PI427704219	lnc-CDH11-3	TCONS_00025034;	2.041	4.04214	3.26e-08	3.41e-06
CUST_9268_PI427704219	lnc-CDH11-3	TCONS_00024272;	3.57464	4.8124	3.28e-08	3.41e-06
CUST_5751_PI427704219	lnc-SPATC1-1	ENST00000561181;ENST00000568111;	1.33078	3.83995	3.27e-08	3.41e-06
CUST_2771_PI427704219	lnc-ATP6V1G3-3	TCONS_00000111;	-1.7255	9.52302	3.31e-08	3.42e-06
CUST_2038_PI427704219	lnc-BHLHE41-2	ENST00000535436;	2.12145	2.77007	4.15e-08	4.23e-06
CUST_1604_PI427704219	lnc-LZTS1-2	TCONS_00014945;	2.12017	3.45619	4.38e-08	4.41e-06
CUST_360_PI427704219	lnc-PMAIP1-1	TCONS_00026346;	2.06552	2.96551	4.38e-08	4.41e-06
CUST_11285_PI427704219	lnc-CEP44-1	TCONS_00008338;	2.40848	3.43147	4.81e-08	4.81e-06
CUST_16267_PI427704219	lnc-ERGIC1-2	TCONS_00010832;	1.16927	3.73441	5.29e-08	5.24e-06
CUST_5708_PI427704219	lnc-EGFL7-1	TCONS_00016233;	2.29719	8.28843	5.46e-08	5.33e-06
CUST_14439_PI427704219	lnc-OR2K2-1	ENST00000426204;	2.1612	3.61416	5.48e-08	5.33e-06
CUST_12376_PI427704219	lnc-PEAK1.1-1	TCONS_00024175;	1.65772	7.92414	5.58e-08	5.39e-06
CUST_19947_PI427704219	lnc-BMP6-6	ENST00000429060;	2.26862	3.68543	6.28e-08	5.93e-06
CUST_1885_PI427704219	lnc-AF127577.1-6	ENST00000435315;TCONS_00028792;	1.91777	1.93958	6.65e-08	6.25e-06
CUST_1457_PI427704219	lnc-FRMD1-4	TCONS_00011144;	2.14566	5.08477	6.7e-08	6.28e-06
CUST_7606_PI427704219	lnc-NME4-1	TCONS_00024792;	1.96893	4.29246	7.76e-08	7.23e-06
CUST_11954_PI427704219	lnc-QSOX2-1	TCONS_00016509;	-2.26375	4.81642	7.88e-08	7.33e-06
CUST_6343_PI427704219	lnc-BCL11A-3	ENST00000453476;	-2.07346	3.94471	8.89e-08	8.12e-06
CUST_1355_PI427704219	lnc-ZNF366-2	ENST00000506250;TCONS_00009695;	1.27187	4.69902	9.21e-08	8.37e-06
CUST_3173_PI427704219	lnc-CDH11-3	TCONS_00024271;	3.23275	5.09257	9.29e-08	8.42e-06
CUST_5904_PI427704219	lnc-TMEM66-1	ENST00000507496;TCONS_00014556;	1.722	1.66397	9.51e-08	8.61e-06
CUST_16563_PI427704219	lnc-TINAGL1-1	ENST00000412068;ENST00000567972...	-2.82747	5.26943	9.76e-08	8.8e-06
CUST_13054_PI427704219	lnc-PCNX-2	ENST00000557691;	2.47122	5.02743	9.87e-08	8.88e-06
CUST_9997_PI427704219	lnc-FMN1-4	ENST00000559457;	1.88299	2.99196	1.13e-07	1.01e-05
CUST_17105_PI427704219	lnc-IRX5-1	ENST00000560487;	2.41233	2.82191	1.16e-07	1.02e-05
CUST_2937_PI427704219	lnc-ELK3-1	TCONS_00020532;	2.37101	6.1217	1.24e-07	1.09e-05
CUST_7097_PI427704219	lnc-YWHAH-1	ENST00000430449;TCONS_00029412;	1.85417	3.47953	1.27e-07	1.11e-05
CUST_8550_PI427704219	lnc-MTERF-6	ENST00000441971;	2.3434	6.51178	1.29e-07	1.13e-05
CUST_5965_PI427704219	lnc-CDH11-3	TCONS_00024697;	1.65566	4.58335	1.34e-07	1.17e-05
CUST_14248_PI427704219	lnc-SHE-1	TCONS_00002485;	1.67275	4.36228	1.44e-07	1.25e-05
CUST_18122_PI427704219	lnc-ARHGAP10-2	ENST00000504874;TCONS_00007654;	2.15193	3.14258	1.56e-07	1.34e-05
CUST_22691_PI427704219	lnc-CDYL-3	TCONS_00011658;	2.01755	1.79366	1.65e-07	1.4e-05
CUST_1962_PI427704219	lnc-EVX1-13	ENST00000434063;ENST00000434063;	2.50489	8.49558	1.69e-07	1.43e-05
CUST_887_PI427704219	lnc-FRMD1-4	TCONS_00012364;	2.31097	5.32508	1.73e-07	1.46e-05
CUST_17013_PI427704219	lnc-FPGT-6	TCONS_00000982;	1.44927	3.16301	1.76e-07	1.48e-05
CUST_6281_PI427704219	lnc-VRK2-2	TCONS_00003694;	2.70045	3.33033	1.76e-07	1.48e-05
CUST_13157_PI427704219	lnc-CCDC53-2	ENST00000551918;	1.28577	4.87127	1.82e-07	1.52e-05
CUST_19459_PI427704219	lnc-WDR60-4	TCONS_00013661;	2.65841	3.0305	1.83e-07	1.52e-05
CUST_7407_PI427704219	lnc-RXRA-3	TCONS_00016211;	2.53661	7.32408	2.05e-07	1.67e-05
CUST_21914_PI427704219	lnc-MTERF-6	ENST00000415965;	2.28826	6.94372	2.08e-07	1.69e-05
CUST_21620_PI427704219	lnc-ICAM2-1	TCONS_00025728;	1.34756	4.05804	2.12e-07	1.71e-05
CUST_9067_PI427704219	lnc-CISD2-3	TCONS_00008860;	1.8767	2.63311	2.21e-07	1.78e-05
CUST_14097_PI427704219	lnc-SARDH-1	ENST00000425189;	-1.86567	6.8989	2.24e-07	1.8e-05
CUST_19532_PI427704219	lnc-KLHDC10-1	ENST00000470348;TCONS_00013079;	1.60627	6.0423	2.28e-07	1.83e-05
CUST_14923_PI427704219	lnc-RXRA-3	TCONS_00016210;	2.47384	7.16268	2.29e-07	1.83e-05
CUST_19154_PI427704219	lnc-SERINC2-1	ENST00000418618;	-2.08438	5.63645	2.29e-07	1.83e-05
CUST_16097_PI427704219	lnc-TXLNB-2	TCONS_00012298;	0.956962	5.96784	2.3e-07	1.84e-05
CUST_35_PI427704219	lnc-MTERF-6	ENST00000412669;	2.33313	6.41744	2.35e-07	1.87e-05
CUST_8133_PI427704219	lnc-C14orf144-1	TCONS_00022644;	1.66654	3.95308	2.48e-07	1.95e-05
CUST_9725_PI427704219	lnc-TPTE2-2	ENST00000442144;	1.1483	4.40528	2.5e-07	1.96e-05
CUST_3667_PI427704219	lnc-PDCD6IP-2	TCONS_00006816;	1.75162	3.3392	2.65e-07	2.05e-05
CUST_20347_PI427704219	lnc-FBXO25-5	TCONS_00014572;	2.17064	4.55453	2.73e-07	2.1e-05
CUST_20171_PI427704219	lnc-C16orf58-1	ENST00000565137;	0.985366	4.47805	3.01e-07	2.3e-05
CUST_1379_PI427704219	lnc-CDH11-3	ENST00000568492;	2.27821	3.72488	3.21e-07	2.44e-05
CUST_9088_PI427704219	lnc-EVX1-13	ENST00000428939;ENST00000428939;	2.43621	8.48666	3.37e-07	2.54e-05
CUST_21749_PI427704219	lnc-NCOA3-5	TCONS_00028184;	1.77044	4.81514	3.46e-07	2.61e-05
CUST_22669_PI427704219	lnc-ERGIC1-2	TCONS_00010173;	1.13991	4.01501	3.47e-07	2.61e-05
CUST_9232_PI427704219	lnc-RP11-497E19.2.1-1	ENST00000555272;	1.78197	2.61576	3.73e-07	2.78e-05
CUST_20531_PI427704219	lnc-AGPAT2-1	ENST00000411904;	3.66196	11.0168	3.74e-07	2.79e-05
CUST_17156_PI427704219	lnc-AGGF1-2	TCONS_00010717;	1.95738	5.51154	3.89e-07	2.89e-05
CUST_18676_PI427704219	lnc-NKX3-2-1	ENST00000503938;	1.99274	3.0162	4e-07	2.96e-05
CUST_3301_PI427704219	lnc-SH3BGRL2-2	ENST00000429444;	2.44813	4.27667	4.01e-07	2.96e-05
CUST_4892_PI427704219	lnc-POLD3-2	ENST00000530510;	1.92439	3.32859	4.13e-07	3.03e-05
CUST_4129_PI427704219	lnc-KCNA3-1	ENST00000566942;	-2.33449	6.54584	4.19e-07	3.06e-05
CUST_18145_PI427704219	lnc-FABP5-2	ENST00000521953;	2.03334	6.8006	4.31e-07	3.14e-05
CUST_3566_PI427704219	lnc-SULF2-2	TCONS_00028418;	2.44866	5.5649	4.43e-07	3.19e-05
CUST_445_PI427704219	lnc-ZNF366-2	ENST00000506293;TCONS_00009693;	1.66699	2.433	4.44e-07	3.2e-05
CUST_18022_PI427704219	lnc-LSM11-6	ENST00000517595;	1.9853	5.70086	4.49e-07	3.23e-05
CUST_11595_PI427704219	lnc-RP11-511B23.3.1-3	ENST00000552353;	1.47338	4.99808	4.56e-07	3.28e-05
CUST_4516_PI427704219	lnc-MYO16-4	ENST00000416090;TCONS_00021597;	0.956873	3.54789	4.58e-07	3.28e-05
CUST_6919_PI427704219	lnc-BCL11A-2	TCONS_00004266;	-2.48445	7.05577	4.94e-07	3.5e-05
CUST_5596_PI427704219	lnc-ASPH-5	TCONS_00014476;	-2.27932	6.04785	5.07e-07	3.59e-05
CUST_5793_PI427704219	lnc-FGF20-1	TCONS_00014939;	1.47707	2.38134	5.46e-07	3.82e-05
CUST_2470_PI427704219	lnc-WHAMM-2	TCONS_00023488;	1.07725	5.2208	6.03e-07	4.18e-05
CUST_4456_PI427704219	lnc-HDAC4-4	ENST00000441444;TCONS_00003520;	1.90111	3.56119	6.25e-07	4.32e-05
CUST_4489_PI427704219	lnc-PCNX-2	ENST00000554032;	2.21134	4.90842	7.43e-07	4.99e-05
CUST_10115_PI427704219	lnc-AP4E1-1	ENST00000558317;	1.64264	2.94249	8.02e-07	5.36e-05
CUST_1273_PI427704219	lnc-CMYA5-1	TCONS_00010005;	1.78391	3.28248	8.26e-07	5.51e-05
CUST_12629_PI427704219	lnc-CCT4-1	ENST00000421323;	2.69124	6.95912	9.64e-07	6.33e-05
CUST_10388_PI427704219	lnc-RXRA-3	TCONS_00016209;	2.83521	8.44138	9.7e-07	6.36e-05
CUST_12552_PI427704219	lnc-CASC1-1	ENST00000555862;	-1.44005	4.46642	1.04e-06	6.75e-05
CUST_14391_PI427704219	lnc-SPANXB2-1	ENST00000413328;TCONS_00017017;	2.0566	4.26339	1.11e-06	7.11e-05
CUST_15811_PI427704219	lnc-CTD-2134A5.2.1-2	ENST00000556653;	0.930974	6.54906	1.16e-06	7.37e-05
CUST_21323_PI427704219	lnc-GBE1-3	ENST00000464131;TCONS_00005793;	0.876621	4.22561	1.17e-06	7.4e-05
CUST_8901_PI427704219	lnc-SPATC1-1	ENST00000528912;ENST00000569708;	1.05443	4.16079	1.41e-06	8.7e-05
CUST_14080_PI427704219	lnc-NCOA3-5	TCONS_00028187;	1.83076	4.60772	1.67e-06	0.000100193
CUST_9349_PI427704219	lnc-MRPL48-1	ENST00000540547;	0.975896	5.98668	1.71e-06	0.000102456
CUST_11110_PI427704219	lnc-C8orf4-1	TCONS_00014684;	2.86513	4.35186	1.72e-06	0.000103171
CUST_3099_PI427704219	lnc-AC069257.9.1-6	TCONS_00006376;	-1.23081	8.60256	1.77e-06	0.000106039
CUST_3436_PI427704219	lnc-RP11-57A19.3.1-1	ENST00000501520;TCONS_00024265;	2.36787	3.57653	1.79e-06	0.000106672
CUST_9668_PI427704219	lnc-DLGAP2-2	TCONS_00015205;	1.6986	2.74839	1.79e-06	0.000106825
CUST_1012_PI427704219	lnc-NCOA3-5	TCONS_00028191;	1.56939	4.75187	1.82e-06	0.000107718
CUST_10761_PI427704219	lnc-ARHGEF5-2	TCONS_00014228;	2.46347	3.0342	2.01e-06	0.000117999
CUST_22639_PI427704219	lnc-YSK4-1	ENST00000413962;	1.04341	4.03611	2.12e-06	0.000123413
CUST_4203_PI427704219	lnc-FRMD1-1	ENST00000456585;	2.95048	3.30241	2.13e-06	0.000123829
CUST_8284_PI427704219	lnc-PDCD6IP-1	TCONS_00005983;	2.02825	5.00606	2.17e-06	0.000126131
CUST_14430_PI427704219	lnc-FLRT2-2	TCONS_00022573;	1.51014	4.4244	2.3e-06	0.00013232
CUST_7651_PI427704219	lnc-TLE3-3	TCONS_00024152;	1.4129	2.98693	2.38e-06	0.000136029
CUST_19485_PI427704219	lnc-SULF2-4	TCONS_00028422;	1.43359	6.79744	2.4e-06	0.000136777
CUST_20404_PI427704219	lnc-ACACA-1	ENST00000528383;	1.32325	3.39734	2.49e-06	0.000141866
CUST_20717_PI427704219	lnc-KCTD20-1	ENST00000411643;	1.5635	3.46196	2.62e-06	0.000147533
CUST_10887_PI427704219	lnc-AC008060.7.1-1	TCONS_00012896;	4.45949	9.03442	2.66e-06	0.00014925
CUST_15161_PI427704219	lnc-C8orf4-1	ENST00000520487;	2.75261	4.1637	2.78e-06	0.000154991
CUST_21033_PI427704219	lnc-ATP6V1G3-4	TCONS_00000112;	-0.782929	7.60857	2.82e-06	0.00015677
CUST_18185_PI427704219	lnc-TINAGL1-1	ENST00000417514;ENST00000569392...	-2.10508	4.10311	2.84e-06	0.000157598
CUST_2456_PI427704219	lnc-NCOA3-5	TCONS_00028190;	1.73144	4.50508	2.87e-06	0.000158433
CUST_17010_PI427704219	lnc-C8orf4-2	ENST00000521257;	2.40644	3.75992	3e-06	0.000164349
CUST_21390_PI427704219	lnc-POTEG-4	ENST00000551881;	2.93568	4.90495	3.07e-06	0.000167701
CUST_399_PI427704219	lnc-MSR1-1	ENST00000521411;	1.43064	3.15179	3.11e-06	0.000169888
CUST_20353_PI427704219	lnc-AZI2-2	ENST00000413430;	2.28189	3.51203	3.19e-06	0.000174111
CUST_11028_PI427704219	lnc-CSTB-1	TCONS_00029308;	-1.55423	3.294	3.26e-06	0.000177812
CUST_3629_PI427704219	lnc-DLX2-4	ENST00000450443;	1.15165	7.61326	3.28e-06	0.000178401
CUST_13861_PI427704219	lnc-RP11-497E19.2.1-1	TCONS_00022571;	1.46908	3.01721	3.29e-06	0.00017849
CUST_12477_PI427704219	lnc-TMCC1-1	ENST00000509201;TCONS_00005827;	1.53026	3.43297	3.43e-06	0.000184895
CUST_20607_PI427704219	lnc-SULF2-2	TCONS_00028419;	2.09786	6.02199	3.54e-06	0.000190667
CUST_1176_PI427704219	lnc-KLHDC10-1	ENST00000469264;	1.18017	4.64995	3.93e-06	0.000207642
CUST_18358_PI427704219	lnc-CIT-1	ENST00000537366;	1.57793	6.22959	3.96e-06	0.000209232
CUST_9676_PI427704219	lnc-ARFGEF2-2	TCONS_00028207;	1.22263	7.01511	4.07e-06	0.000214052
CUST_21527_PI427704219	lnc-RP11-511B23.3.1-3	TCONS_00020519;	0.801677	4.19827	4.16e-06	0.000217492
CUST_11926_PI427704219	lnc-PWWP2B-1	ENST00000428814;	-1.76446	6.67969	4.55e-06	0.000236005
CUST_20914_PI427704219	lnc-PDCD6IP-2	TCONS_00005984;	1.82652	3.14288	4.81e-06	0.000247179
CUST_2257_PI427704219	lnc-AP000322.54.1-1	ENST00000440403;	1.4323	5.69458	4.93e-06	0.000252557
CUST_1294_PI427704219	lnc-ERGIC1-2	ENST00000523005;	0.724459	3.96758	5.22e-06	0.000264875
CUST_3343_PI427704219	lnc-SORCS1-1	TCONS_00018599;	1.49288	3.05766	5.43e-06	0.000274836
CUST_1163_PI427704219	lnc-MS4A6A-1	ENST00000533106;	-2.42553	3.28182	5.46e-06	0.000275855
CUST_19314_PI427704219	lnc-NUDCD2-2	ENST00000509211;	0.970731	2.34291	5.57e-06	0.00027986
CUST_20372_PI427704219	lnc-NMUR2-1	TCONS_00009804;	1.18365	2.79239	5.78e-06	0.000288461
CUST_22244_PI427704219	lnc-ADAM18-1	ENST00000519537;	1.58528	5.67382	5.88e-06	0.000291954
CUST_12094_PI427704219	lnc-NCOA3-11	TCONS_00028198;	1.9374	5.74414	5.97e-06	0.000296052
CUST_18766_PI427704219	lnc-SOX1-3	TCONS_00021913;	1.58845	2.53796	6.08e-06	0.000300107
CUST_5972_PI427704219	lnc-SOX11-2	ENST00000413960;TCONS_00002802;	1.20363	2.97282	6.27e-06	0.000308364
CUST_1123_PI427704219	lnc-ADAM18-1	ENST00000523523;	1.44346	5.68666	6.79e-06	0.000329827
CUST_10281_PI427704219	lnc-SEMA5A-1	TCONS_00010265;	0.982848	3.9603	7.2e-06	0.000348623
CUST_4035_PI427704219	lnc-GPCPD1-1	TCONS_00027840;	1.47795	2.85837	7.28e-06	0.000351828
CUST_359_PI427704219	lnc-CISD2-3	ENST00000508099;	1.86608	2.33523	7.36e-06	0.000355057
CUST_4612_PI427704219	lnc-C1orf87-2	ENST00000439156;TCONS_00000531;	1.52618	3.13263	7.44e-06	0.000358029
CUST_16233_PI427704219	lnc-FRMD1-1	TCONS_00011244;	2.82879	3.24458	7.53e-06	0.000360746
CUST_10522_PI427704219	lnc-FRMD1-2	ENST00000538528;	2.31491	5.23903	7.96e-06	0.000378639
CUST_12079_PI427704219	lnc-CHD2-2	TCONS_00023515;	1.13223	2.30471	8.18e-06	0.000386606
CUST_7566_PI427704219	lnc-BCL11A-3	ENST00000441598;	-1.64731	4.60942	8.4e-06	0.00039597
CUST_19135_PI427704219	lnc-NCOA3-5	TCONS_00028188;	1.6105	4.56324	8.68e-06	0.000408662
CUST_1963_PI427704219	lnc-IMPACT-1	TCONS_00026297;	-1.64569	3.14959	8.73e-06	0.000410437
CUST_2585_PI427704219	lnc-VRK2-2	TCONS_00003695;	2.15449	3.71716	8.84e-06	0.000415353
CUST_5912_PI427704219	lnc-DNAJC8-1	TCONS_00001441;	0.860959	4.4777	9.18e-06	0.00042906
CUST_7058_PI427704219	lnc-DYDC1-1	ENST00000417559;TCONS_00018009;	1.23855	5.51981	9.26e-06	0.000431033
CUST_9491_PI427704219	lnc-PREX1-2	TCONS_00028429;	1.45546	3.61952	9.46e-06	0.000439802
CUST_8956_PI427704219	lnc-SPTSSB-1	ENST00000497285;TCONS_00005865;	1.64776	2.75777	9.53e-06	0.00044186
CUST_9319_PI427704219	lnc-FAM120B-6	TCONS_00012028;	1.3098	5.49119	9.58e-06	0.000442431
CUST_1478_PI427704219	lnc-FRMD1-1	TCONS_00011617;	2.86003	3.33442	9.69e-06	0.0004458
CUST_2476_PI427704219	lnc-C8orf4-2	TCONS_00014683;	2.33644	3.62585	1e-05	0.000461069
CUST_23017_PI427704219	lnc-MRPL39-11	ENST00000447405;TCONS_00028889;	1.55303	3.23847	1e-05	0.00046128
CUST_3664_PI427704219	lnc-FMN1-4	ENST00000561458;	1.46082	3.06031	1.02e-05	0.000467047
CUST_7550_PI427704219	lnc-NCOA3-5	TCONS_00028186;	1.60601	4.50372	1.04e-05	0.000475013
CUST_13217_PI427704219	lnc-PDCD6IP-1	ENST00000455974;TCONS_00005512;	1.97018	5.8035	1.04e-05	0.000475013
CUST_20998_PI427704219	lnc-ATP6V1G3-4	ENST00000427439;	-0.735547	7.5855	1.05e-05	0.000479587
CUST_10070_PI427704219	lnc-CSTB-1	TCONS_00028761;	-0.743416	5.35387	1.08e-05	0.000488978
CUST_6210_PI427704219	lnc-DBX2-1	TCONS_00020765;	1.46904	2.87142	1.08e-05	0.000489574
CUST_7323_PI427704219	lnc-NUDCD2-2	ENST00000503504;	0.967801	2.9171	1.08e-05	0.000489862
CUST_21362_PI427704219	lnc-KLF15-2	TCONS_00007250;	1.13166	3.62864	1.11e-05	0.000500324
CUST_3571_PI427704219	lnc-POTEG-4	ENST00000418499;	1.55714	1.91806	1.13e-05	0.000506845
CUST_14619_PI427704219	lnc-BTBD10-3	TCONS_00019581;	2.51631	8.15777	1.17e-05	0.000519704
CUST_11434_PI427704219	lnc-PPP1R3G-2	TCONS_00011155;	1.1115	4.04378	1.22e-05	0.000541293
CUST_22052_PI427704219	lnc-FABP5-2	TCONS_00014781;	1.87672	7.02388	1.29e-05	0.000566746
CUST_2286_PI427704219	lnc-C9orf104-2	ENST00000444936;TCONS_00015891;	1.20113	2.24803	1.4e-05	0.000606805
CUST_6294_PI427704219	lnc-TMEM105-2	TCONS_00026172;	0.881384	4.68729	1.41e-05	0.000610259
CUST_10655_PI427704219	lnc-FGF3-3	ENST00000531347;ENST00000566923;	2.31056	5.46281	1.45e-05	0.000628367
CUST_9532_PI427704219	lnc-AC091801.1.1-3	ENST00000414126;TCONS_00013119;	0.850476	4.67901	1.5e-05	0.000648076
CUST_7351_PI427704219	lnc-DHX37-10	TCONS_00020177;	2.06018	2.09235	1.54e-05	0.000659868
CUST_14108_PI427704219	lnc-KB-1507C5.2.1-2	ENST00000517983;	1.11306	5.24169	1.62e-05	0.000690777
CUST_18065_PI427704219	lnc-FRMD1-1	TCONS_00011245;	2.13474	3.53862	1.71e-05	0.000728685
CUST_1339_PI427704219	lnc-ANO1-2	TCONS_00019372;	2.05243	5.95765	1.95e-05	0.000810523
CUST_16786_PI427704219	lnc-ANKRD27-2	TCONS_00027727;	1.64804	4.24709	1.99e-05	0.000824058
CUST_8642_PI427704219	lnc-ZKSCAN1-1	TCONS_00013555;	1.59389	4.93015	2e-05	0.000826693
CUST_14507_PI427704219	lnc-FRMD1-1	ENST00000414364;	2.34519	3.71894	2.07e-05	0.000849224
CUST_13012_PI427704219	lnc-SSTR4-2	TCONS_00028519;	1.4102	3.40228	2.08e-05	0.0008533
CUST_21124_PI427704219	lnc-SSTR4-2	TCONS_00028518;	1.3415	3.34629	2.11e-05	0.000864618
CUST_15767_PI427704219	lnc-KIAA0226-3	TCONS_00006771;	-1.26839	8.44745	2.15e-05	0.000877865
CUST_18351_PI427704219	lnc-MTRR-5	ENST00000506655;	0.893941	3.22438	2.15e-05	0.000877865
CUST_16775_PI427704219	lnc-KLHDC10-1	TCONS_00013078;	1.40792	4.58403	2.16e-05	0.000880807
CUST_20760_PI427704219	lnc-AL117340.1-2	ENST00000423714;	1.07122	4.8414	2.22e-05	0.000899255
CUST_2702_PI427704219	lnc-IRS2-2	ENST00000439299;	1.90184	1.98494	2.23e-05	0.00090149
CUST_15402_PI427704219	lnc-DHX37-10	TCONS_00021442;	2.21044	2.96766	2.23e-05	0.000902379
CUST_21485_PI427704219	lnc-ALDH7A1-1	ENST00000512779;	1.60799	2.74917	2.29e-05	0.000922125
CUST_6365_PI427704219	lnc-ANKRD27-2	TCONS_00027299;	1.60483	4.51737	2.31e-05	0.000928977
CUST_2825_PI427704219	lnc-RP11-181C3.1.1-1	TCONS_00021388;	-0.897435	3.71984	2.33e-05	0.000938368
CUST_18304_PI427704219	lnc-COL4A1-2	TCONS_00022111;	1.69266	2.81326	2.36e-05	0.000946463
CUST_8154_PI427704219	lnc-IDH3B-1	TCONS_00028293;	0.962789	2.90787	2.48e-05	0.000990089
CUST_9956_PI427704219	lnc-TMEM105-2	TCONS_00026170;	0.886517	4.54996	2.49e-05	0.000994372
CUST_11194_PI427704219	lnc-GPR55-2	TCONS_00004611;	1.04095	3.26606	2.52e-05	0.00100567
CUST_6044_PI427704219	lnc-B9D1-2	ENST00000451099;	1.1194	4.0223	2.7e-05	0.00105925
CUST_5133_PI427704219	lnc-TMEM179-2	ENST00000554954;	-0.67981	5.8805	2.72e-05	0.00106268
CUST_14388_PI427704219	lnc-THUMPD3-1	ENST00000449023;TCONS_00005493;	1.0301	2.7203	2.74e-05	0.00107023
CUST_254_PI427704219	lnc-POTEM-2	ENST00000546382;	1.72989	3.46878	2.77e-05	0.0010781
CUST_7477_PI427704219	lnc-LYPLAL1-1	TCONS_00001279;	0.918758	2.58702	2.8e-05	0.00108815
CUST_16098_PI427704219	lnc-LSM11-3	ENST00000518103;	-1.49135	6.41042	2.85e-05	0.001108
CUST_10894_PI427704219	lnc-C1orf86-1	ENST00000333854;	1.26981	5.80911	3.02e-05	0.00116586
CUST_19393_PI427704219	lnc-CLOCK-1	ENST00000510637;	-0.649349	6.14596	3.03e-05	0.00116948
CUST_5019_PI427704219	lnc-AF165138.7.1-2	TCONS_00029078;	1.26345	3.00609	3.11e-05	0.0011938
CUST_13919_PI427704219	lnc-TSSC1-1	ENST00000419347;TCONS_00003156;	-1.19621	5.45622	3.28e-05	0.00125049
CUST_2440_PI427704219	lnc-PHACTR4-2	ENST00000447507;	-0.829561	6.0709	3.34e-05	0.00127189
CUST_7371_PI427704219	lnc-BTBD10-3	TCONS_00019119;	1.78064	8.70068	3.35e-05	0.00127532
CUST_8065_PI427704219	lnc-NCOA3-5	TCONS_00028189;	1.60806	4.58459	3.56e-05	0.00133866
CUST_7628_PI427704219	lnc-CPN2-1	TCONS_00006756;	-0.629086	4.65477	3.63e-05	0.00136539
CUST_16124_PI427704219	lnc-MAT2B-3	TCONS_00010826;	3.44269	5.77966	3.65e-05	0.00137018
CUST_19786_PI427704219	lnc-NDRG4-1	ENST00000567448;	-1.58123	2.45847	3.66e-05	0.00137206
CUST_14922_PI427704219	lnc-CDH11-3	ENST00000564041;TCONS_00024303;	1.15494	3.58291	3.71e-05	0.00138545
CUST_22302_PI427704219	lnc-LSM11-4	ENST00000523820;	1.58193	8.2409	3.8e-05	0.00141306
CUST_6568_PI427704219	lnc-KIAA0226-2	TCONS_00006773;	-1.34144	8.5838	3.87e-05	0.00143591
CUST_21944_PI427704219	lnc-ENAH-1	TCONS_00000747;	1.04444	3.15503	3.92e-05	0.00144939
CUST_8038_PI427704219	lnc-CTD-2547L24.3.1-1	ENST00000563574;	1.45005	4.56755	3.99e-05	0.00146552
CUST_17808_PI427704219	lnc-DLX2-4	ENST00000436922;	0.896468	5.9698	4.18e-05	0.00152328
CUST_21604_PI427704219	lnc-FAM168B-1	TCONS_00003404;	1.0686	2.62299	4.3e-05	0.00156163
CUST_15177_PI427704219	lnc-LAMA5-1	ENST00000448371;	-1.31516	3.98951	4.42e-05	0.00160044
CUST_10134_PI427704219	lnc-ANKRD27-2	TCONS_00026846;	1.62611	4.1171	4.43e-05	0.00160148
CUST_440_PI427704219	lnc-QSOX2-1	TCONS_00016506;	-2.19971	5.16768	4.48e-05	0.00161214
CUST_7796_PI427704219	lnc-FLRT2-2	TCONS_00022574;	1.29223	5.78648	4.56e-05	0.00163557
CUST_10242_PI427704219	lnc-MLLT3-1	ENST00000445051;	1.48639	3.6781	4.57e-05	0.00163812
CUST_5273_PI427704219	lnc-TIFA-2	ENST00000511219;	2.29961	4.95765	4.63e-05	0.00165663
CUST_20454_PI427704219	lnc-ZNF827-7	TCONS_00008605;	1.23534	4.5005	4.63e-05	0.00165745
CUST_11106_PI427704219	lnc-HDDC2-3	ENST00000431104;	0.886255	4.43694	4.71e-05	0.00167966
CUST_12594_PI427704219	lnc-MCTP2-5	ENST00000556763;	1.63326	4.79896	4.74e-05	0.00168367
CUST_17729_PI427704219	lnc-MRPL39-12	ENST00000441465;TCONS_00028888;	1.38752	2.47803	4.75e-05	0.00168384
CUST_3639_PI427704219	lnc-CTD-2134A5.2.1-2	TCONS_00022642;	1.73627	8.1815	4.85e-05	0.00171915
CUST_18551_PI427704219	lnc-ARFGEF2-2	TCONS_00028205;	1.06556	7.14693	4.88e-05	0.00172673
CUST_424_PI427704219	lnc-SYK-5	ENST00000414768;	1.15339	5.41958	4.92e-05	0.0017355
CUST_13563_PI427704219	lnc-MAP3K9-3	ENST00000555771;	1.09037	2.22935	5.01e-05	0.00176201
CUST_1779_PI427704219	lnc-TSN-2	TCONS_00002992;	0.721611	5.47671	5.12e-05	0.00180058
CUST_17357_PI427704219	lnc-AC069257.9.1-5	TCONS_00007073;	-1.21273	4.77359	5.19e-05	0.00181663
CUST_21813_PI427704219	lnc-KRT80-6	ENST00000565518;	-1.26718	2.76256	5.27e-05	0.00184143
CUST_19201_PI427704219	lnc-GRHL2-2	TCONS_00014813;	1.19794	2.64946	5.42e-05	0.00188425
CUST_22382_PI427704219	lnc-ARHGEF5-2	TCONS_00013620;	1.2605	3.29949	5.45e-05	0.00189092
CUST_20509_PI427704219	lnc-AC069257.9.1-5	TCONS_00006378;	-1.52958	8.06883	5.49e-05	0.00190291
CUST_9163_PI427704219	lnc-AC092329.1-1	TCONS_00027240;	0.911609	7.85055	5.49e-05	0.00190428
CUST_11987_PI427704219	lnc-ASB1-1	TCONS_00005041;	0.702692	4.89042	5.53e-05	0.00191498
CUST_19735_PI427704219	lnc-ELF2-2	ENST00000511951;TCONS_00007856;	1.14858	4.1008	5.56e-05	0.0019214
CUST_22922_PI427704219	lnc-FLRT2-2	TCONS_00022572;	1.38867	4.97858	5.68e-05	0.00195662
CUST_8020_PI427704219	lnc-CIT-1	ENST00000535511;	1.24708	6.47534	5.91e-05	0.00202168
CUST_21609_PI427704219	lnc-CMPK2-13	TCONS_00004109;	1.59804	3.26736	5.99e-05	0.00204585
CUST_8039_PI427704219	lnc-ELF2-2	ENST00000505607;	1.17048	3.91274	6.15e-05	0.00208219
CUST_7268_PI427704219	lnc-C8orf4-2	TCONS_00014682;	1.98508	3.78507	6.19e-05	0.00209352
CUST_12348_PI427704219	lnc-MAP3K9-3	ENST00000554841;	1.08951	2.54765	6.2e-05	0.00209606
CUST_2541_PI427704219	lnc-DHX37-10	TCONS_00020982;	1.90274	4.02164	6.29e-05	0.0021203
CUST_15406_PI427704219	lnc-VPS13D-1	TCONS_00000840;	1.24391	5.72435	6.32e-05	0.00212647
CUST_2865_PI427704219	lnc-TFEB-1	ENST00000432751;	-1.2926	4.67911	6.34e-05	0.00213394
CUST_9465_PI427704219	lnc-C2orf55-1	TCONS_00004348;	-1.93705	6.02667	6.45e-05	0.00216645
CUST_17611_PI427704219	lnc-NLRP12-1	ENST00000455835;	0.793628	4.38935	6.49e-05	0.00217779
CUST_4478_PI427704219	lnc-NDUFS6-5	TCONS_00009835;	-2.12707	2.73014	6.55e-05	0.00218997
CUST_9176_PI427704219	lnc-PCDH20-5	ENST00000439454;TCONS_00021665;	1.18481	2.97941	6.79e-05	0.00225988
CUST_3273_PI427704219	lnc-FAM27B-2	TCONS_00015825;	-2.04129	4.76696	6.8e-05	0.00226113
CUST_6219_PI427704219	lnc-C21orf67-2	ENST00000439088;	-2.50467	3.62395	7.16e-05	0.00236269
CUST_14970_PI427704219	lnc-FLRT2-2	TCONS_00022576;	1.05999	6.03505	7.61e-05	0.00248745
CUST_15151_PI427704219	lnc-LRRC32-6	TCONS_00019714;	-0.756822	5.62569	7.64e-05	0.002495
CUST_22401_PI427704219	lnc-TFEB-1	ENST00000439386;	-1.29311	4.36702	7.79e-05	0.00253074
CUST_19348_PI427704219	lnc-ENPP1-4	TCONS_00012600;	1.75283	5.81022	7.85e-05	0.00255061
CUST_20201_PI427704219	lnc-TMEM179-2	ENST00000553433;	-0.626021	5.94611	7.89e-05	0.00255619
CUST_4038_PI427704219	lnc-ZNF705A-2	ENST00000536034;	0.989594	6.39012	7.89e-05	0.00255619
CUST_17891_PI427704219	lnc-FLRT2-2	TCONS_00022578;	1.48265	4.51985	8.01e-05	0.00258943
CUST_7195_PI427704219	lnc-AC069257.9.1-6	TCONS_00006375;	-1.1192	5.59657	8.03e-05	0.00259276
CUST_2654_PI427704219	lnc-IRF2-2	ENST00000512674;TCONS_00007450;	-0.961271	5.35112	8.04e-05	0.00259465
CUST_18554_PI427704219	lnc-FAM160A1-6	TCONS_00007661;	2.39409	6.60648	8.06e-05	0.00259766
CUST_18168_PI427704219	lnc-USP25-2	TCONS_00029197;	1.33043	2.92825	8.06e-05	0.00259766
CUST_3210_PI427704219	lnc-GLI2-4	TCONS_00003834;	2.25752	4.57578	8.1e-05	0.00260487
CUST_13184_PI427704219	lnc-QKI-2	TCONS_00012012;	1.33805	1.91934	8.25e-05	0.00264613
CUST_20424_PI427704219	lnc-UPP2-2	TCONS_00003916;	0.863452	3.36921	8.3e-05	0.00265653
CUST_17088_PI427704219	lnc-C2orf55-1	ENST00000448595;TCONS_00003339;	-1.93274	5.60979	8.32e-05	0.00265998
CUST_13924_PI427704219	lnc-FBXO25-5	TCONS_00015204;	1.16142	2.7288	8.5e-05	0.00270764
CUST_15382_PI427704219	lnc-FNBP1L-2	ENST00000565336;	1.16281	2.42088	8.66e-05	0.00275242
CUST_10952_PI427704219	lnc-ZNF366-5	ENST00000507957;	1.17953	3.76902	8.82e-05	0.00279246
CUST_1067_PI427704219	lnc-CPT2-7	TCONS_00000041;	1.49097	2.20933	9.14e-05	0.00287443
CUST_16147_PI427704219	lnc-EXOC2-5	TCONS_00011202;	1.33641	2.39375	9.31e-05	0.00291961
CUST_10697_PI427704219	lnc-TMEM105-2	TCONS_00026171;	0.833344	4.72835	9.74e-05	0.00304263
CUST_14778_PI427704219	lnc-ENPP1-4	TCONS_00012604;	1.95347	5.72285	9.83e-05	0.00306729
CUST_8389_PI427704219	lnc-DNAJC8-1	TCONS_00001440;	0.721774	5.91991	9.91e-05	0.00308542
CUST_3064_PI427704219	lnc-ECI2-1	ENST00000427591;	1.39695	3.28239	0.00010006	0.00310766
CUST_22781_PI427704219	lnc-PHOX2A-1	ENST00000378140;	1.15984	3.08805	0.000101636	0.00314759
CUST_6986_PI427704219	lnc-COL4A1-2	TCONS_00022110;	1.73115	2.55227	0.000101986	0.00315394
CUST_8480_PI427704219	lnc-MLLT3-1	ENST00000439876;	0.87622	3.99709	0.000103846	0.0032046
CUST_689_PI427704219	lnc-ALDH7A1-1	ENST00000512500;	1.15115	2.01462	0.000104857	0.0032324
CUST_21554_PI427704219	lnc-CXXC11-1	ENST00000442867;TCONS_00003136;	-1.46426	3.54196	0.000104896	0.0032324
CUST_4009_PI427704219	lnc-FASTKD3-1	ENST00000501071;	0.870178	2.68258	0.000105031	0.00323425
CUST_11818_PI427704219	lnc-CSTB-1	ENST00000543603;	-1.44813	3.53398	0.000108511	0.00332081
CUST_2577_PI427704219	lnc-MBL2-3	ENST00000443523;	-2.46739	5.24259	0.000109231	0.00333987
CUST_13480_PI427704219	lnc-MAT2B-3	ENST00000519329;	3.44624	5.69106	0.000109767	0.00335389
CUST_4522_PI427704219	lnc-AC090186.1-3	ENST00000520496;	0.727036	7.07039	0.000110326	0.00336859
CUST_8993_PI427704219	lnc-FAM192A-1	ENST00000565829;	1.07206	3.1784	0.00011267	0.00342809
CUST_10826_PI427704219	lnc-MAT2B-3	ENST00000522686;	3.37558	5.97716	0.00011422	0.00346427
CUST_9923_PI427704219	lnc-MAT2B-3	ENST00000517508;	3.28736	5.99125	0.00011414	0.00346427
CUST_121_PI427704219	lnc-DHX37-10	TCONS_00020979;	1.07754	3.595	0.00011732	0.00354224
CUST_6319_PI427704219	lnc-SOX1-3	ENST00000561786;	1.53235	2.38084	0.00011786	0.00355113
CUST_8500_PI427704219	lnc-TMEM106C-1	TCONS_00020405;	0.538107	4.67538	0.000117769	0.00355113
CUST_11704_PI427704219	lnc-ATP6V1H-1	ENST00000426023;TCONS_00014514;	2.26351	4.39189	0.000120656	0.00362527
CUST_6889_PI427704219	lnc-NKX3-2-1	ENST00000501050;	1.16859	3.53856	0.000120653	0.00362527
CUST_4978_PI427704219	lnc-FMN1-2	TCONS_00023616;	0.665363	6.52875	0.000121016	0.00363358
CUST_3808_PI427704219	lnc-MAT2B-3	ENST00000519901;	2.24148	3.69446	0.000122745	0.00368041
CUST_74_PI427704219	lnc-THADA-4	TCONS_00003262;	0.922246	5.54345	0.000124147	0.00371472
CUST_16411_PI427704219	lnc-C4orf42-3	ENST00000417557;TCONS_00007377;	-0.651429	6.10002	0.000124485	0.00372227
CUST_7789_PI427704219	lnc-PXDC1-2	TCONS_00012641;	1.25749	5.02003	0.000124994	0.00373235
CUST_8633_PI427704219	lnc-VPS13D-1	ENST00000416696;TCONS_00000154;	1.54927	5.89368	0.000125213	0.00373632
CUST_17807_PI427704219	lnc-DUSP4-4	TCONS_00014959;	1.03897	5.16503	0.000127106	0.00377461
CUST_15579_PI427704219	lnc-HEATR2-3	TCONS_00013295;	-1.42713	3.64322	0.000127324	0.00377851
CUST_14300_PI427704219	lnc-FES-2	ENST00000556904;	0.701517	4.42746	0.000128089	0.003796
CUST_6741_PI427704219	lnc-THADA-1	ENST00000434020;TCONS_00003266;	1.27847	6.01744	0.000130026	0.00384028
CUST_8158_PI427704219	lnc-NRIP2-6	ENST00000545526;	1.00612	4.87552	0.000131638	0.0038826
CUST_8776_PI427704219	lnc-CLINT1-2	ENST00000523178;	-1.27151	6.04721	0.000131928	0.00388852
CUST_6887_PI427704219	lnc-AL353997.5.1-2	TCONS_00025855;	0.991986	4.9015	0.000133485	0.00392558
CUST_8749_PI427704219	lnc-LZTS1-2	ENST00000518967;	1.45496	3.75212	0.000134362	0.00394417
CUST_7425_PI427704219	lnc-LAMA5-1	ENST00000414042;	-1.20501	4.08212	0.000134668	0.00395048
CUST_17843_PI427704219	lnc-MAP3K9-3	ENST00000554634;	0.7948	2.61748	0.000136991	0.00400777
CUST_8734_PI427704219	lnc-CERKL-3	ENST00000428080;	1.37611	3.71767	0.000138561	0.0040428
CUST_18221_PI427704219	lnc-C1orf86-1	ENST00000536678;	1.4087	5.95844	0.000145596	0.00421966
CUST_6560_PI427704219	lnc-BCL11A-4	ENST00000457668;TCONS_00003294;	-1.0275	6.19562	0.000146942	0.00425015
CUST_1310_PI427704219	lnc-AL591845.1-2	ENST00000451375;TCONS_00000185;	1.33	2.06269	0.000148566	0.00428852
CUST_3146_PI427704219	lnc-KCNMB2-5	ENST00000439009;	1.64026	3.24372	0.000152516	0.0043967
CUST_14670_PI427704219	lnc-ECHDC3-1	TCONS_00017703;	2.15958	6.7496	0.000153346	0.00441507
CUST_609_PI427704219	lnc-DLX2-4	ENST00000416080;	1.12226	8.45255	0.000155154	0.00446087
CUST_3987_PI427704219	lnc-DHX37-10	TCONS_00021437;	1.50984	3.53915	0.000157732	0.00452001
CUST_4034_PI427704219	lnc-PLA2G4A-2	ENST00000427337;TCONS_00000352;	1.37055	3.8453	0.0001577	0.00452001
CUST_3190_PI427704219	lnc-SSTR4-2	ENST00000411595;TCONS_00027914;	1.17883	3.52234	0.000161981	0.00461736
CUST_2395_PI427704219	lnc-ESRP2-1	ENST00000569088;	-1.05517	3.80396	0.000163144	0.00464136
CUST_20045_PI427704219	lnc-TSC22D1-1	TCONS_00022268;	1.49617	4.66208	0.000163068	0.00464136
CUST_20063_PI427704219	lnc-C2orf55-1	TCONS_00005211;	-1.68644	4.90923	0.000165288	0.00469311
CUST_13631_PI427704219	lnc-NCOA3-5	TCONS_00028192;	1.4275	4.56156	0.000165787	0.00470419
CUST_18449_PI427704219	lnc-HES4-1	ENST00000458555;TCONS_00000447;	0.911872	2.86974	0.000166785	0.00472942
CUST_5597_PI427704219	lnc-DHX37-10	TCONS_00020978;	1.45152	2.60614	0.000175697	0.00494655
CUST_18114_PI427704219	lnc-TNK2-2	ENST00000570130;	-0.979077	9.23507	0.000176816	0.00497159
CUST_14214_PI427704219	lnc-MYC-2	TCONS_00014855;	0.989921	4.5048	0.000182563	0.00510011
CUST_5890_PI427704219	lnc-AKTIP-1	TCONS_00024657;	0.736837	2.42285	0.000183013	0.00510564
CUST_12746_PI427704219	lnc-NLRP12-2	ENST00000413496;	1.23101	8.17552	0.000182912	0.00510564
CUST_6058_PI427704219	lnc-KLF15-2	TCONS_00006634;	0.818428	5.50822	0.000183971	0.00512295
CUST_5746_PI427704219	lnc-ANGPT2-1	ENST00000525186;	1.03264	4.14208	0.000184278	0.0051282
CUST_14284_PI427704219	lnc-NR1I2-1	TCONS_00005579;	0.898403	5.18376	0.000185637	0.00515939
CUST_5614_PI427704219	lnc-CPT2-7	TCONS_00000199;	1.47712	4.57502	0.000192769	0.00532815
CUST_13579_PI427704219	lnc-THADA-4	ENST00000457457;	1.24595	5.49519	0.000192815	0.00532815
CUST_15750_PI427704219	lnc-HRH4-4	TCONS_00026189;	-1.22539	2.73591	0.000193932	0.00534879
CUST_1981_PI427704219	lnc-CYP4A22-2	TCONS_00000930;	-0.389294	5.8712	0.000194201	0.0053494
CUST_20604_PI427704219	lnc-ATG2B-2	ENST00000569214;	1.41621	5.85193	0.000196406	0.00539643
CUST_17585_PI427704219	lnc-PTPRC-1	ENST00000440162;TCONS_00000365;	-1.08344	2.02476	0.000198022	0.00543395
CUST_6358_PI427704219	lnc-POTEM-2	ENST00000551334;	1.63182	4.07984	0.000198649	0.00544425
CUST_21666_PI427704219	lnc-PTCD2-1	TCONS_00009995;	0.956299	2.25129	0.000200455	0.00548337
CUST_17532_PI427704219	lnc-MAT2B-3	ENST00000523648;	3.32251	5.84144	0.000206443	0.00562232
CUST_5849_PI427704219	lnc-CHST12-1	TCONS_00013321;	-0.893005	4.8291	0.000208488	0.00567098
CUST_22050_PI427704219	lnc-ELMOD2-1	ENST00000503844;	1.18043	1.91356	0.000208622	0.00567098
CUST_8834_PI427704219	lnc-ATP6V1H-2	TCONS_00015007;	1.20079	3.521	0.000211117	0.00572445
CUST_3286_PI427704219	lnc-CSTB-1	ENST00000400385;	-0.596955	5.4342	0.000211854	0.00573369
CUST_8260_PI427704219	lnc-ERGIC1-2	TCONS_00010172;	0.697399	4.06756	0.000211749	0.00573369
CUST_5152_PI427704219	lnc-WNT1-2	ENST00000547866;	-0.968762	8.32572	0.000213527	0.00577452
CUST_22043_PI427704219	lnc-ANKRD26-3	ENST00000431296;	-0.81044	4.80074	0.000220152	0.00592498
CUST_18832_PI427704219	lnc-AC005003.1-1	ENST00000451161;	1.25164	6.63172	0.000224745	0.00602241
CUST_20632_PI427704219	lnc-CSTB-1	TCONS_00029168;	-1.06471	3.91786	0.000225415	0.0060329
CUST_14896_PI427704219	lnc-DCLK2-3	ENST00000503100;	1.49985	3.60417	0.000228931	0.00611569
CUST_48_PI427704219	lnc-HMG20A-2	ENST00000560590;	0.922532	3.1083	0.000230973	0.00616643
CUST_12768_PI427704219	lnc-MAT2B-3	ENST00000519904;	2.78435	5.54594	0.000232775	0.00619927
CUST_17349_PI427704219	lnc-ZNF276-1	ENST00000562866;	-1.01436	3.83313	0.000233541	0.00621586
CUST_9914_PI427704219	lnc-TFEB-1	ENST00000454812;	-1.16284	4.62612	0.000237167	0.0062892
CUST_18102_PI427704219	lnc-ENPP1-4	TCONS_00012599;	1.80452	5.73747	0.0002397	0.00634474
CUST_21436_PI427704219	lnc-AP1B1-1	ENST00000539579;	-0.865735	6.51959	0.000242988	0.00640383
CUST_1375_PI427704219	lnc-CTTNBP2-1	ENST00000456270;	0.627328	7.28153	0.000243114	0.00640383
CUST_15244_PI427704219	lnc-BEST3-1	TCONS_00021356;	1.62872	8.19375	0.00024403	0.00642404
CUST_18162_PI427704219	lnc-MAP3K9-3	TCONS_00022786;	0.959037	2.21318	0.000244607	0.00643533
CUST_14260_PI427704219	lnc-NDRG4-1	ENST00000562322;	-1.58627	4.31873	0.000247109	0.00649722
CUST_7804_PI427704219	lnc-RHPN1-3	ENST00000519762;	-1.23216	3.08596	0.000247377	0.00650032
CUST_15591_PI427704219	lnc-AC069257.9.1-4	TCONS_00006382;	-1.0715	8.30136	0.00024861	0.00652875
CUST_22034_PI427704219	lnc-C15orf57-1	ENST00000559730;	-0.54369	6.00255	0.000251353	0.00657688
CUST_2233_PI427704219	lnc-ZIC5-3	TCONS_00022099;	1.29051	4.75735	0.000257793	0.00671702
CUST_19589_PI427704219	lnc-CCDC69-1	TCONS_00011070;	-1.35641	3.91843	0.000258069	0.00672018
CUST_4402_PI427704219	lnc-BHLHE23-1	TCONS_00027854;	0.987485	1.89061	0.000272848	0.00707104
CUST_9981_PI427704219	lnc-SCN2A-1	ENST00000431341;	0.796529	3.68279	0.000273721	0.0070852
CUST_19531_PI427704219	lnc-TSC22D1-1	TCONS_00021511;	2.02335	4.40041	0.000274137	0.00709174
CUST_14353_PI427704219	lnc-SCN8A-3	ENST00000567167;	-0.492936	4.68289	0.000276447	0.00713872
CUST_13938_PI427704219	lnc-RGS9-1	TCONS_00025465;	1.83026	7.48468	0.000277142	0.00715239
CUST_5599_PI427704219	lnc-AL117340.1-2	ENST00000441257;	1.40151	5.48181	0.000282513	0.00726078
CUST_14309_PI427704219	lnc-DHX37-10	ENST00000540684;	1.7237	2.97066	0.000285043	0.00730846
CUST_13650_PI427704219	lnc-LRRC3B-1	ENST00000446601;	1.4064	3.81154	0.000291358	0.00744835
CUST_19631_PI427704219	lnc-RPS29-2	ENST00000557062;	1.14438	2.79083	0.000291618	0.00745062
CUST_21602_PI427704219	lnc-MAT2B-3	ENST00000519570;	3.07382	4.96309	0.000293696	0.00749486
CUST_3375_PI427704219	lnc-MCTP2-6	ENST00000555281;	1.32149	3.27369	0.000294845	0.00751977
CUST_7874_PI427704219	lnc-CXXC5-1	TCONS_00010104;	-0.372154	5.32282	0.000295256	0.00752581
CUST_18700_PI427704219	lnc-NKX2-3-1	ENST00000452494;	1.46364	4.30349	0.000298463	0.00759417
CUST_18841_PI427704219	lnc-TCF4-5	TCONS_00026209;	1.35666	3.00047	0.000309608	0.00781355
CUST_20797_PI427704219	lnc-NBPF16-3	ENST00000420597;	1.16029	10.3482	0.000309884	0.00781597
CUST_18837_PI427704219	lnc-AC005003.1-1	ENST00000440456;	1.2163	6.83469	0.00031207	0.00785837
CUST_5422_PI427704219	lnc-TIFA-3	ENST00000508010;TCONS_00007814;	2.43453	5.82254	0.000314603	0.00791658
CUST_19426_PI427704219	lnc-GEMIN8-1	TCONS_00017294;	-0.439837	6.14172	0.00031975	0.00801453
CUST_16070_PI427704219	lnc-PPP1R3G-2	TCONS_00011154;	0.996799	4.02965	0.000326829	0.00816733
CUST_17145_PI427704219	lnc-FAM160A1-6	TCONS_00007410;	2.29558	8.88792	0.000332838	0.00829837
CUST_14659_PI427704219	lnc-ERP44-3	TCONS_00016847;	1.06661	3.06911	0.000341534	0.00846166
CUST_549_PI427704219	lnc-SYK-5	ENST00000421595;	1.0811	5.48133	0.000348321	0.00861996
CUST_4673_PI427704219	lnc-EVX1-10	ENST00000518046;ENST00000518046;	0.962104	2.47478	0.000350582	0.00865204
CUST_9109_PI427704219	lnc-RNF5-1	ENST00000425033;	1.84632	2.51138	0.000350512	0.00865204
CUST_4463_PI427704219	lnc-CHD2-3	ENST00000555297;	1.02826	3.16505	0.000351075	0.00865845
CUST_14458_PI427704219	lnc-COL5A1-3	ENST00000446184;TCONS_00015770;	0.469884	5.28877	0.000360222	0.00884881
CUST_15857_PI427704219	lnc-DHX37-10	ENST00000545508;	1.28206	3.52447	0.000360861	0.00885948
CUST_821_PI427704219	lnc-AC006372.1-1	ENST00000449903;TCONS_00013105;	1.0222	3.28623	0.00036209	0.00887458
CUST_4717_PI427704219	lnc-PADI1-1	ENST00000539219;	0.889459	3.00902	0.000362571	0.00888134
CUST_22968_PI427704219	lnc-NR1I2-1	TCONS_00006174;	0.846339	4.91881	0.00036885	0.00901479
CUST_10172_PI427704219	lnc-SOCS6-1	TCONS_00026635;	-0.774974	2.89882	0.00036975	0.00902784
CUST_17220_PI427704219	lnc-SOX1-3	TCONS_00021912;	1.2395	2.94035	0.000371431	0.00905928
CUST_8737_PI427704219	lnc-SOX1-3	TCONS_00021914;	1.10801	3.09355	0.000377711	0.00918535
CUST_19073_PI427704219	lnc-TMEM55B-1	ENST00000554678;	-0.796084	4.44039	0.000377947	0.00918535
CUST_21545_PI427704219	lnc-IDH3B-1	TCONS_00028292;	0.9676	2.82241	0.000389143	0.00940473
CUST_21106_PI427704219	lnc-ZNF479-1	ENST00000415836;	0.987826	3.37646	0.000392822	0.00948306
CUST_15236_PI427704219	lnc-KATNAL2-1	TCONS_00026327;	-0.816403	7.12665	0.000396648	0.00956477
CUST_14305_PI427704219	lnc-FGGY-4	ENST00000424308;	0.791274	5.14122	0.000400494	0.00965216
CUST_8243_PI427704219	lnc-AC022148.1-1	TCONS_00027356;	1.08981	3.10155	0.000405081	0.00973564
CUST_935_PI427704219	lnc-GAS2-2	ENST00000530576;	1.0726	4.93377	0.000406162	0.00974541
CUST_6292_PI427704219	lnc-RP11-150O12.6.1-1	TCONS_00014976;	-0.72743	4.63956	0.000405997	0.00974541
CUST_4832_PI427704219	lnc-MOXD1-1	TCONS_00012277;	1.85824	6.5471	0.000408897	0.00980018
CUST_8832_PI427704219	lnc-TAF12-3	ENST00000418471;TCONS_00000493;	-0.450254	5.56723	0.000415595	0.00993876
CUST_12830_PI427704219	lnc-CHST12-1	TCONS_00013322;	-0.781002	4.89292	0.000423605	0.0100913
CUST_17528_PI427704219	lnc-ANKRD27-1	TCONS_00027301;	-1.20797	5.77841	0.000424315	0.0101027
CUST_18032_PI427704219	lnc-CA1-1	ENST00000524052;	1.58478	6.32563	0.000424593	0.0101038
CUST_21878_PI427704219	lnc-CHST12-1	TCONS_00013319;	-0.826845	6.49387	0.000428548	0.0101755
CUST_18569_PI427704219	lnc-ERI1-3	TCONS_00014594;	0.862225	5.16333	0.000430155	0.0102019
CUST_1133_PI427704219	lnc-ZNF146-1	TCONS_00027523;	1.33362	5.0135	0.000441827	0.0104167
CUST_3455_PI427704219	lnc-FAM103A1-2	ENST00000570202;	0.788447	4.27488	0.000443358	0.0104471
CUST_20281_PI427704219	lnc-EPHA7-2	TCONS_00012225;	-1.90451	3.61668	0.000448088	0.0105245
CUST_22710_PI427704219	lnc-WDR7-6	TCONS_00026338;	0.723109	4.19973	0.000447498	0.0105245
CUST_19378_PI427704219	lnc-BCL2L13-1	TCONS_00029752;	0.713901	5.55643	0.000458076	0.0107009
CUST_22970_PI427704219	lnc-TCF4-1	TCONS_00026208;	0.772003	5.88825	0.00046657	0.0108817
CUST_1729_PI427704219	lnc-BRD1-2	TCONS_00029494;	1.78986	4.06755	0.000470978	0.0109727
CUST_681_PI427704219	lnc-NPVF-4	TCONS_00013731;	0.439103	6.18126	0.000471544	0.01098
CUST_679_PI427704219	lnc-TBC1D19-4	TCONS_00008770;	-0.735326	6.93158	0.000471863	0.0109815
CUST_17501_PI427704219	lnc-AC092329.1-2	TCONS_00027244;	1.39331	3.85754	0.0004729	0.010988
CUST_4155_PI427704219	lnc-MEF2C-2	ENST00000511014;	1.73961	2.88002	0.000472855	0.010988
CUST_931_PI427704219	lnc-ZNF33B-2	ENST00000568976;	1.17386	3.94555	0.000473685	0.0109997
CUST_592_PI427704219	lnc-TRA2A-1	ENST00000454029;	0.472077	4.12156	0.000478963	0.0110991
CUST_1024_PI427704219	lnc-PKLR-1	ENST00000429648;	-0.534559	5.28525	0.000491816	0.0113544
CUST_15838_PI427704219	lnc-FOXG1-6	TCONS_00022934;	0.970553	2.10366	0.000495602	0.0114236
CUST_13236_PI427704219	lnc-PARN-1	TCONS_00024590;	0.695222	4.36314	0.000498847	0.0114923
CUST_5537_PI427704219	lnc-C18orf63-1	ENST00000562582;	2.67792	6.51188	0.000513027	0.0117627
CUST_19362_PI427704219	lnc-NPIP-1	ENST00000569858;	-1.08683	7.71422	0.000514884	0.0117991
CUST_1724_PI427704219	lnc-AC069257.9.1-4	TCONS_00006381;	-0.947405	8.21827	0.000515887	0.0118158
CUST_19574_PI427704219	lnc-CALM1-1	TCONS_00022352;	1.92639	8.72715	0.000516259	0.0118181
CUST_1236_PI427704219	lnc-ITPR3-1	TCONS_00011168;	0.840201	1.88907	0.000522963	0.0119463
CUST_3927_PI427704219	lnc-ASF1A-3	TCONS_00011939;	0.873345	4.97775	0.000523304	0.0119478
CUST_18428_PI427704219	lnc-CDH4-1	TCONS_00028253;	0.677282	5.19963	0.000527847	0.0120325
CUST_21420_PI427704219	lnc-CENPP-2	ENST00000457003;TCONS_00015716;	0.777075	8.11791	0.000528127	0.0120326
CUST_6139_PI427704219	lnc-FABP5-2	TCONS_00014780;	1.447	4.9264	0.000531671	0.012107
CUST_14685_PI427704219	lnc-C18orf63-1	ENST00000567168;	2.30905	6.08507	0.000532631	0.0121225
CUST_21968_PI427704219	lnc-DHX37-10	TCONS_00020976;	1.71595	3.03797	0.000539358	0.0122351
CUST_10202_PI427704219	lnc-NR1I2-1	TCONS_00005429;	0.904527	5.22518	0.000539859	0.0122356
CUST_3614_PI427704219	lnc-ZNF675-1	TCONS_00027718;	1.04762	1.98129	0.000541386	0.0122574
CUST_8561_PI427704219	lnc-BTBD10-3	TCONS_00019579;	2.12495	7.17416	0.000543767	0.0122984
CUST_21363_PI427704219	lnc-RPS21-1	ENST00000478167;	-0.901515	5.08593	0.000546112	0.0123398
CUST_938_PI427704219	lnc-TLR5-1	TCONS_00001833;	0.79905	2.79696	0.000546164	0.0123398
CUST_13885_PI427704219	lnc-GPCPD1-1	ENST00000450640;TCONS_00027995;	0.579658	4.33323	0.000546628	0.0123438
CUST_16658_PI427704219	lnc-CAST-2	ENST00000512856;	-0.736251	5.28703	0.000555503	0.0124987
CUST_4424_PI427704219	lnc-BTBD10-3	TCONS_00019580;	1.98528	5.83158	0.000557254	0.0125186
CUST_11205_PI427704219	lnc-NCOA3-6	ENST00000431915;TCONS_00027938;	0.918615	2.1999	0.000556757	0.0125186
CUST_15592_PI427704219	lnc-FABP5-2	ENST00000519412;	0.858194	6.87774	0.000561698	0.0126119
CUST_8391_PI427704219	lnc-DDX53-1	ENST00000442155;TCONS_00016972;	1.63766	3.24009	0.000573747	0.0128359
CUST_19832_PI427704219	lnc-SEL1L-7	TCONS_00022818;	0.593791	5.34469	0.000584751	0.0130417
CUST_16252_PI427704219	lnc-C2CD4A-1	ENST00000560813;	0.835943	3.4892	0.00058563	0.0130546
CUST_13968_PI427704219	lnc-EPDR1-1	TCONS_00014106;	0.609313	6.39263	0.000587263	0.0130843
CUST_17699_PI427704219	lnc-DHX37-10	TCONS_00021440;	1.5458	3.2869	0.000588172	0.0130978
CUST_309_PI427704219	lnc-EDAR-4	ENST00000322353;	-0.790911	6.7883	0.000598809	0.0133005
CUST_16856_PI427704219	lnc-COL4A1-2	TCONS_00022112;	0.99263	4.872	0.00060561	0.0134172
CUST_19168_PI427704219	lnc-NT5DC3-1	ENST00000550029;	-1.07065	3.71584	0.000611175	0.0135198
CUST_11372_PI427704219	lnc-TFRC-1	TCONS_00007353;	-0.780236	8.23389	0.000616142	0.0136157
CUST_59_PI427704219	lnc-ZKSCAN1-1	TCONS_00013553;	0.820114	6.18591	0.000622742	0.0137406
CUST_9520_PI427704219	lnc-ASF1A-3	TCONS_00011938;	0.945021	6.4685	0.000626742	0.0138148
CUST_6076_PI427704219	lnc-SFTPB-1	TCONS_00004324;	-0.693715	5.82827	0.000631676	0.0139094
CUST_11528_PI427704219	lnc-TCF4-5	TCONS_00026210;	1.24404	2.76159	0.000639184	0.0140604
CUST_16389_PI427704219	lnc-AC092329.1-2	TCONS_00027241;	1.08608	4.10931	0.000645706	0.0141751
CUST_13451_PI427704219	lnc-EMP3-1	TCONS_00027067;	-0.464134	6.66847	0.000648263	0.0142241
CUST_15736_PI427704219	lnc-AC092329.1-2	TCONS_00027713;	1.08395	4.06797	0.000649591	0.0142299
CUST_16534_PI427704219	lnc-CLINT1-1	ENST00000522769;	-0.801217	9.07251	0.000650952	0.0142398
CUST_13043_PI427704219	lnc-LRRC32-6	ENST00000528075;	-1.52493	3.34084	0.000664951	0.0144949
CUST_5681_PI427704219	lnc-ISCU-1	TCONS_00020560;	-1.6488	4.60506	0.000666573	0.0145229
CUST_10837_PI427704219	lnc-PHKB-2	ENST00000569726;	0.722562	3.03892	0.000667971	0.0145388
CUST_21275_PI427704219	lnc-LSM11-2	ENST00000522975;	-0.69899	6.46182	0.000669924	0.0145593
CUST_17033_PI427704219	lnc-AC092329.1-2	TCONS_00027712;	1.1743	4.33497	0.000671004	0.0145682
CUST_19413_PI427704219	lnc-NKX2-3-1	TCONS_00017714;	1.42074	4.77822	0.000671964	0.0145817
CUST_5589_PI427704219	lnc-CALM1-1	ENST00000444942;	1.8856	8.69497	0.00067295	0.0145958
CUST_3166_PI427704219	lnc-CALM1-1	ENST00000419459;TCONS_00022396;	1.87278	8.69336	0.000674938	0.014617
CUST_7420_PI427704219	lnc-CRYBA4-9	ENST00000413244;TCONS_00029402;	0.854964	2.87108	0.000679089	0.0146922
CUST_21405_PI427704219	lnc-SOX1-3	TCONS_00021602;	1.23305	2.52713	0.000685768	0.0147998
CUST_22934_PI427704219	lnc-ACVR1-1	ENST00000447019;	1.04002	3.0927	0.000689377	0.0148629
CUST_16870_PI427704219	lnc-NR1D1-1	TCONS_00026069;	0.73447	5.73591	0.000691279	0.0148965
CUST_16092_PI427704219	lnc-OXSM-1	TCONS_00005968;	1.75456	4.50855	0.000700573	0.0150668
CUST_7518_PI427704219	lnc-KLF6-5	TCONS_00018413;	1.04951	3.03997	0.000705128	0.0151423
CUST_7326_PI427704219	lnc-MAT2B-3	ENST00000519750;	2.2464	4.16625	0.00070967	0.0152226
CUST_7607_PI427704219	lnc-ATF3-1	TCONS_00001268;	0.957331	3.59412	0.000710841	0.0152272
CUST_19471_PI427704219	lnc-MBD2-1	TCONS_00026206;	0.82455	3.15638	0.000720346	0.0154076
CUST_17200_PI427704219	lnc-VEZF1-1	TCONS_00025147;	-0.981285	10.4618	0.000724868	0.0154742
CUST_15881_PI427704219	lnc-FAM123A-1	ENST00000413501;	1.34895	2.99208	0.000735357	0.0156512
CUST_4830_PI427704219	lnc-SSTR5-1	ENST00000564390;	-0.572446	4.34048	0.000735688	0.0156512
CUST_354_PI427704219	lnc-TSPAN10-1	TCONS_00025132;	1.18713	2.31415	0.000755763	0.0160233
CUST_4479_PI427704219	lnc-DFFB-2	ENST00000456897;	1.10039	3.01679	0.000758651	0.0160609
CUST_21240_PI427704219	lnc-BTBD10-3	TCONS_00019120;	2.58956	9.69669	0.000759203	0.0160648
CUST_8258_PI427704219	lnc-WNT1-2	ENST00000552933;	-1.03443	8.78692	0.00076285	0.0161027
CUST_1427_PI427704219	lnc-TSC22D1-2	TCONS_00021985;	1.07103	3.78612	0.000769214	0.0162043
CUST_4519_PI427704219	lnc-DZIP1-1	TCONS_00022088;	0.539654	6.55463	0.000774034	0.0162622
CUST_5487_PI427704219	lnc-NR1I2-1	TCONS_00006171;	0.892496	5.08123	0.000774534	0.0162622
CUST_21133_PI427704219	lnc-HEATR2-3	TCONS_00013294;	-1.51356	3.25543	0.000775745	0.0162798
CUST_9464_PI427704219	lnc-KIDINS220-6	TCONS_00004130;	1.14811	4.07856	0.000785334	0.0164356
CUST_17208_PI427704219	lnc-C21orf67-2	TCONS_00028762;	-2.03906	3.50661	0.000799503	0.0166815
CUST_2711_PI427704219	lnc-IRF2-2	TCONS_00009188;	-1.02624	3.81552	0.000809753	0.0168363
CUST_9575_PI427704219	lnc-ANKRD27-2	TCONS_00027300;	1.11197	3.71224	0.000810967	0.0168477
CUST_11226_PI427704219	lnc-MTRR-4	ENST00000505784;TCONS_00009347;	0.861639	2.58697	0.000816569	0.0169246
CUST_21680_PI427704219	lnc-SHARPIN-2	ENST00000524499;ENST00000567055;	0.888614	7.17806	0.000817213	0.0169288
CUST_12027_PI427704219	lnc-KLF7-1	TCONS_00004565;	-0.820758	2.82483	0.000820503	0.0169807
CUST_21548_PI427704219	lnc-RXRA-1	TCONS_00016208;	1.57133	6.71734	0.000822005	0.0170037
CUST_21262_PI427704219	lnc-CALM1-1	TCONS_00022330;	1.87543	8.71866	0.000826045	0.0170628
CUST_19757_PI427704219	lnc-ENPP1-2	ENST00000435287;	1.9385	7.06219	0.000835966	0.0172431
CUST_11007_PI427704219	lnc-ARL15-1	ENST00000511953;	-1.0065	2.06484	0.000837223	0.0172608
CUST_12528_PI427704219	lnc-AC069257.9.1-4	TCONS_00005715;	-0.992544	6.42402	0.000845178	0.0174083
CUST_10913_PI427704219	lnc-ZNF366-2	TCONS_00010958;	1.0067	3.06201	0.000850559	0.0174945
CUST_4738_PI427704219	lnc-FOXL1-2	TCONS_00024495;	3.01706	4.1815	0.00085254	0.017519
CUST_7037_PI427704219	lnc-MPV17L2-1	TCONS_00026930;	1.00801	6.82641	0.00085482	0.0175568
CUST_7782_PI427704219	lnc-FASLG-1	ENST00000452366;	1.31479	3.07351	0.000866117	0.0177217
CUST_14463_PI427704219	lnc-ZNF146-1	TCONS_00027007;	1.22963	5.14465	0.000873216	0.0178417
CUST_17545_PI427704219	lnc-FGGY-4	ENST00000447329;	0.868497	4.80233	0.00087407	0.0178423
CUST_1116_PI427704219	lnc-IRX3-4	TCONS_00024664;	1.08792	6.70553	0.000883756	0.0180146
CUST_10767_PI427704219	lnc-NDRG4-1	ENST00000561906;	-1.69934	4.23286	0.000901349	0.0183129
CUST_8894_PI427704219	lnc-LAMA2-2	ENST00000411489;	1.12762	2.87077	0.000904426	0.0183668
CUST_10087_PI427704219	lnc-COL4A2-2	TCONS_00021900;	1.18742	3.41926	0.000906916	0.0183916
CUST_16245_PI427704219	lnc-FAM53A-2	TCONS_00008407;	-0.68748	4.61343	0.000906571	0.0183916
CUST_4396_PI427704219	lnc-DHX37-9	TCONS_00020974;	0.944342	2.65383	0.000918906	0.0185826
CUST_9153_PI427704219	lnc-NUDCD2-2	ENST00000458002;	0.733075	2.51349	0.000923428	0.0186566
CUST_17287_PI427704219	lnc-IRX3-4	ENST00000559598;	1.14474	4.8328	0.000926104	0.018702
CUST_3919_PI427704219	lnc-AC092329.1-2	TCONS_00027243;	1.13697	3.93512	0.000938233	0.0189204
CUST_11249_PI427704219	lnc-WDR60-4	TCONS_00013109;	1.43754	5.27935	0.000941724	0.0189556
CUST_7086_PI427704219	lnc-C2orf55-1	TCONS_00004347;	-1.14029	5.03183	0.000960279	0.0192933
CUST_11349_PI427704219	lnc-EVX1-10	ENST00000522193;ENST00000522193;	1.05872	2.17262	0.000963033	0.0193396
CUST_20029_PI427704219	lnc-TSC22D1-1	TCONS_00021986;	1.03323	2.92579	0.000963754	0.0193451
CUST_4636_PI427704219	lnc-PTGES2-1	TCONS_00016871;	-0.70244	3.60072	0.000969827	0.0193955
CUST_16297_PI427704219	lnc-COG3-1	ENST00000506633;	0.753747	2.93423	0.000971195	0.0194047
CUST_10297_PI427704219	lnc-WDR27-2	ENST00000433388;TCONS_00011626;	0.430143	4.52944	0.000973605	0.0194374
CUST_22147_PI427704219	lnc-ZDHHC6-1	ENST00000424422;	-0.717908	5.13855	0.000973783	0.0194374
CUST_997_PI427704219	lnc-DNAJC11-2	ENST00000456701;	0.885365	2.67476	0.000977638	0.0194975
CUST_17594_PI427704219	lnc-ZNF831-1	TCONS_00028579;	0.832725	4.10259	0.000980024	0.0195181
CUST_18424_PI427704219	lnc-SEPT9-3	TCONS_00025506;	-1.81007	6.6816	0.000989552	0.0196606
CUST_16406_PI427704219	lnc-ELF2-2	ENST00000507038;TCONS_00007857;	1.06695	4.02009	0.000993817	0.0197113
CUST_11209_PI427704219	lnc-TLE4-2	TCONS_00016023;	2.29629	7.39349	0.0009974	0.0197553
CUST_5772_PI427704219	lnc-BASP1-5	ENST00000504935;	0.76772	2.53765	0.000998956	0.019759
CUST_9819_PI427704219	lnc-AC069257.9.1-4	TCONS_00005713;	-0.991879	6.53544	0.00100114	0.0197841
CUST_6815_PI427704219	lnc-ANKRD26-3	ENST00000458682;	-0.697194	4.93051	0.00100772	0.0198656
CUST_17260_PI427704219	lnc-TLE4-2	ENST00000417801;TCONS_00015698;	2.42432	5.81729	0.00101939	0.0200261
CUST_4218_PI427704219	lnc-AF165138.7.1-1	TCONS_00029256;	0.975628	3.15061	0.00102539	0.0201099
CUST_21014_PI427704219	lnc-C3orf23-1	TCONS_00006820;	0.641637	3.68572	0.00104653	0.0203747
CUST_13276_PI427704219	lnc-SERTAD2-2	ENST00000445865;TCONS_00002754;	-0.549077	7.80862	0.0010492	0.0204174
CUST_18695_PI427704219	lnc-CMC1-1	TCONS_00006810;	0.810077	2.18691	0.00106238	0.0206461
CUST_8495_PI427704219	lnc-HEATR2-3	TCONS_00012843;	-1.43985	3.62081	0.00106614	0.0207099
CUST_10182_PI427704219	lnc-ZNF276-1	ENST00000562298;	-0.777986	4.26294	0.00106835	0.0207436
CUST_8991_PI427704219	lnc-FGGY-4	ENST00000438195;	0.945756	3.10943	0.00106919	0.0207507
CUST_4457_PI427704219	lnc-POTEG-4	ENST00000438128;	0.987738	2.44232	0.00107228	0.0207826
CUST_20845_PI427704219	lnc-CD83-5	TCONS_00011705;	-1.26034	6.26207	0.00107388	0.0207983
CUST_12405_PI427704219	lnc-TP53TG3-3	TCONS_00024632;	-0.522419	5.28685	0.00108832	0.0209997
CUST_9978_PI427704219	lnc-URI1-1	TCONS_00026983;	0.753423	2.93548	0.00110375	0.0212502
CUST_19553_PI427704219	lnc-ZNF146-1	TCONS_00027009;	1.12609	5.07054	0.00110886	0.0213201
CUST_14724_PI427704219	lnc-FRG1-5	TCONS_00008387;	-1.01644	4.89774	0.00112388	0.0215326
CUST_7957_PI427704219	lnc-ZNF705D-1	ENST00000434078;	0.956235	4.892	0.00112362	0.0215326
CUST_22644_PI427704219	lnc-SPRED2-7	ENST00000432410;TCONS_00003312;	-0.592535	7.33983	0.00113035	0.021647
CUST_19033_PI427704219	lnc-CALM1-1	ENST00000442515;	2.01717	7.79496	0.00113541	0.0216863
CUST_18710_PI427704219	lnc-MAT2B-3	ENST00000519327;	1.31759	5.29072	0.0011347	0.0216863
CUST_115_PI427704219	lnc-AC009113.1-2	ENST00000565667;	-0.339553	5.37788	0.00114431	0.0218138
CUST_22890_PI427704219	lnc-ATMIN-4	TCONS_00024295;	0.932125	2.61503	0.0011446	0.0218138
CUST_3145_PI427704219	lnc-COG5-2	ENST00000494849;	0.915565	3.47976	0.00115165	0.0219385
CUST_12399_PI427704219	lnc-RP11-497E19.2.1-1	TCONS_00023023;	1.09218	3.69832	0.00115546	0.0219917
CUST_15959_PI427704219	lnc-DHX37-10	TCONS_00021438;	1.36284	2.74305	0.00116364	0.022099
CUST_10400_PI427704219	lnc-SEPT9-3	TCONS_00025200;	-1.63189	6.28771	0.00116778	0.0221581
CUST_55_PI427704219	lnc-PPARGC1B-1	TCONS_00010139;	-0.644459	4.62939	0.00117323	0.0222228
CUST_7266_PI427704219	lnc-MYC-2	TCONS_00015360;	0.831456	6.75077	0.00117729	0.0222801
CUST_3019_PI427704219	lnc-BX284668.1-1	ENST00000422124;	-1.13338	9.91869	0.00117956	0.0223134
CUST_19799_PI427704219	lnc-KIAA0226-1	TCONS_00005934;	-1.17446	6.78243	0.00120075	0.0226549
CUST_15280_PI427704219	lnc-ZNF146-1	TCONS_00027522;	1.31063	5.38513	0.00122051	0.0229479
CUST_20950_PI427704219	lnc-AJAP1-4	TCONS_00000824;	0.977597	2.39367	0.00123874	0.0232503
CUST_8490_PI427704219	lnc-AC092329.1-2	TCONS_00027715;	1.18491	4.16907	0.0012395	0.0232544
CUST_19658_PI427704219	lnc-RPS21-1	ENST00000456721;	-0.93584	4.78711	0.00124652	0.023366
CUST_7389_PI427704219	lnc-SCRIB-1	ENST00000529743;ENST00000566891;	0.623614	5.34766	0.00125331	0.0234628
CUST_18656_PI427704219	lnc-SEPT9-3	TCONS_00025507;	-1.6325	6.62593	0.00125552	0.0234838
CUST_9139_PI427704219	lnc-PFDN4-1	TCONS_00028228;	1.35896	3.36714	0.00126466	0.0236345
CUST_10893_PI427704219	lnc-FOXJ1-1	TCONS_00025770;	0.686707	3.07664	0.00127271	0.0237439
CUST_15392_PI427704219	lnc-THADA-1	TCONS_00004229;	0.785636	7.22271	0.00127247	0.0237439
CUST_10157_PI427704219	lnc-MAT2B-3	ENST00000522646;	2.3486	5.53862	0.00127569	0.0237586
CUST_9839_PI427704219	lnc-LRP5L-4	ENST00000453457;	0.885037	2.54528	0.00127782	0.023788
CUST_21865_PI427704219	lnc-CPN2-1	TCONS_00005405;	-1.28259	3.07757	0.0012996	0.0241417
CUST_6628_PI427704219	lnc-PGBD5-2	ENST00000440729;	-0.514272	5.4854	0.001308	0.0242666
CUST_5553_PI427704219	lnc-BOLA2B-1	ENST00000566144;	-0.521684	7.83627	0.00130938	0.0242818
CUST_3503_PI427704219	lnc-LRRC32-6	ENST00000526585;	-1.04242	3.90974	0.001315	0.0243756
CUST_8923_PI427704219	lnc-ZBED2-1	ENST00000493131;	0.9608	2.69614	0.00132412	0.0245132
CUST_19725_PI427704219	lnc-CNTN1-1	TCONS_00021098;	0.782032	2.96467	0.0013288	0.0245788
CUST_21890_PI427704219	lnc-BOLA2B-1	ENST00000568506;	-0.476348	7.81963	0.00133289	0.0246334
CUST_8344_PI427704219	lnc-NKD1-1	ENST00000563424;	-0.546056	5.20449	0.00133266	0.0246334
CUST_4538_PI427704219	lnc-CPN2-1	ENST00000397644;TCONS_00005925;	-1.42647	2.83021	0.00134607	0.0247633
CUST_21068_PI427704219	lnc-SMCR7-1	ENST00000566532;	0.539136	4.83172	0.00134498	0.0247633
CUST_310_PI427704219	lnc-ZNF793-1	TCONS_00027537;	0.668307	3.37344	0.001344	0.0247633
CUST_2422_PI427704219	lnc-PAX5-2	ENST00000569583;	0.699065	4.51323	0.0013607	0.024977
CUST_19049_PI427704219	lnc-FGFBP3-1	ENST00000432246;TCONS_00018024;	-0.599242	4.86863	0.00136409	0.0250075
CUST_7085_PI427704219	lnc-CD300C-1	TCONS_00026160;	-1.60792	3.5667	0.00136545	0.0250114
CUST_16442_PI427704219	lnc-LGALSL-1	TCONS_00004804;	0.800615	2.6592	0.00136542	0.0250114
CUST_11100_PI427704219	lnc-CDYL2-4	ENST00000562231;	1.56193	3.61841	0.00137264	0.0251201
CUST_12381_PI427704219	lnc-LRIG1-1	TCONS_00006527;	0.663938	4.1957	0.00137401	0.0251257
CUST_7515_PI427704219	lnc-SPI1-1	ENST00000527426;	-0.828245	4.19195	0.00140063	0.0255156
CUST_6014_PI427704219	lnc-KCTD10-1	ENST00000539987;	0.630728	4.26034	0.00141177	0.0256861
CUST_3900_PI427704219	lnc-DHX37-10	ENST00000546117;	1.46209	3.01722	0.00141249	0.0256885
CUST_6152_PI427704219	lnc-AC007663.1-1	TCONS_00029362;	0.606605	4.44572	0.00141832	0.0257786
CUST_6951_PI427704219	lnc-LTBP3-2	TCONS_00020083;	-0.738756	8.39505	0.00142003	0.0257932
CUST_10274_PI427704219	lnc-RP11-315O6.2.1-1	ENST00000528717;	-0.757616	7.48964	0.00143886	0.0260914
CUST_10012_PI427704219	lnc-VSTM2B-6	TCONS_00027509;	0.446961	4.98705	0.00144769	0.0262297
CUST_6490_PI427704219	lnc-GJA10-2	ENST00000445838;	-0.869078	3.79893	0.00145681	0.0263535
CUST_13073_PI427704219	lnc-ZHX3-1	ENST00000454626;	0.61811	4.78051	0.00146301	0.0264299
CUST_8912_PI427704219	lnc-ENPP1-4	TCONS_00011374;	1.35704	5.77292	0.00146981	0.0264974
CUST_21034_PI427704219	lnc-SYK-6	ENST00000442072;TCONS_00015712;	1.36751	3.47978	0.00146977	0.0264974
CUST_15779_PI427704219	lnc-ICOSLG-6	ENST00000424921;TCONS_00028954;	-0.401778	5.81887	0.00147586	0.0265404
CUST_3829_PI427704219	lnc-KIAA0226-3	TCONS_00006772;	-1.22605	3.22972	0.00147763	0.0265613
CUST_14139_PI427704219	lnc-MPP7-2	ENST00000421132;	1.00526	2.86954	0.00148536	0.0266669
CUST_1669_PI427704219	lnc-C7orf62-1	ENST00000471553;	1.16086	5.52963	0.00150447	0.0268544
CUST_15269_PI427704219	lnc-RRAS2-2	ENST00000532065;	1.09321	3.68039	0.00150422	0.0268544
CUST_10719_PI427704219	lnc-BX284668.1-1	ENST00000457075;	-1.11066	10.0381	0.00151281	0.0269922
CUST_11485_PI427704219	lnc-ANKRD65-3	ENST00000454562;	-0.618899	5.18488	0.00152223	0.0271267
CUST_903_PI427704219	lnc-ATP8A1-1	ENST00000503321;TCONS_00007753;	0.952559	1.90369	0.0015244	0.0271543
CUST_3585_PI427704219	lnc-CPN2-1	TCONS_00006755;	-1.27093	2.75718	0.00153337	0.0272693
CUST_20700_PI427704219	lnc-FOXL1-2	TCONS_00024897;	2.63483	4.428	0.00153284	0.0272693
CUST_2413_PI427704219	lnc-SPINK4-1	ENST00000442432;	-0.974882	3.92749	0.00154287	0.0274044
CUST_3161_PI427704219	lnc-RAB40A-1	TCONS_00017354;	-0.468165	3.33476	0.00154952	0.0274664
CUST_19360_PI427704219	lnc-GLI2-4	TCONS_00003833;	1.32915	4.92605	0.00155669	0.0275322
CUST_433_PI427704219	lnc-RP11-82I10.1.1-6	TCONS_00024216;	-0.415403	4.66149	0.00157142	0.0276898
CUST_9130_PI427704219	lnc-DSCAM-1	ENST00000435493;	0.976205	2.19546	0.00158441	0.0278119
CUST_22250_PI427704219	lnc-IL17RA-2	ENST00000441006;	2.23752	3.78743	0.00158283	0.0278119
CUST_21030_PI427704219	lnc-UCHL3-6	ENST00000446691;	-0.560442	4.70364	0.00158433	0.0278119
CUST_2168_PI427704219	lnc-PXDC1-2	ENST00000443445;TCONS_00011435;	1.70136	5.25176	0.00158894	0.0278586
CUST_12516_PI427704219	lnc-SIK1-4	ENST00000441283;TCONS_00028952;	-0.636937	6.30153	0.001589	0.0278586
CUST_7671_PI427704219	lnc-ZBTB37-1	ENST00000424181;TCONS_00000337;	0.92287	5.16707	0.00159371	0.0279068
CUST_2663_PI427704219	lnc-KIDINS220-2	ENST00000455965;	0.752393	3.37283	0.0016041	0.0280553
CUST_20205_PI427704219	lnc-VEZF1-1	TCONS_00025146;	-0.924537	10.5535	0.00163576	0.0284597
CUST_5359_PI427704219	lnc-VEZF1-1	TCONS_00025707;	-0.927911	10.7552	0.00164489	0.0286071
CUST_1609_PI427704219	lnc-MAT2B-3	ENST00000522762;	1.8406	3.88264	0.00164846	0.0286218
CUST_5502_PI427704219	lnc-VEZF1-1	TCONS_00025708;	-0.933565	10.9468	0.00164805	0.0286218
CUST_16768_PI427704219	lnc-FBXW7-1	ENST00000504957;TCONS_00007882;	-0.593654	6.30332	0.00165434	0.0287025
CUST_20481_PI427704219	lnc-CPEB4-1	TCONS_00010838;	-0.465431	4.8315	0.00167079	0.0288953
CUST_6515_PI427704219	lnc-SEPT9-3	TCONS_00025199;	-1.66647	5.95413	0.00167707	0.0289807
CUST_9669_PI427704219	lnc-MEF2C-2	ENST00000505030;	1.34224	2.6166	0.00168109	0.0290386
CUST_2523_PI427704219	lnc-RP11-150O12.6.1-1	TCONS_00014975;	-0.786481	2.64453	0.00170453	0.0293383
CUST_13213_PI427704219	lnc-MAT2B-3	ENST00000522303;	2.48692	5.22786	0.0017154	0.0294966
CUST_19523_PI427704219	lnc-ARHGAP10-3	TCONS_00008287;	1.62932	4.53371	0.00172787	0.0296459
CUST_7461_PI427704219	lnc-LDLRAP1-1	TCONS_00000868;	-0.558301	6.17302	0.00172738	0.0296459
CUST_15502_PI427704219	lnc-TMEM132C-6	TCONS_00020643;	0.700428	2.29383	0.00174194	0.0298518
CUST_1312_PI427704219	lnc-FRG2-3	TCONS_00008717;	1.05493	4.90202	0.00176675	0.0301405
CUST_20338_PI427704219	lnc-GPSM2-1	ENST00000369989;	-1.31465	2.87153	0.00176712	0.0301405
CUST_17702_PI427704219	lnc-ASMT-5	TCONS_00017125;	1.47835	7.02076	0.00177499	0.0302628
CUST_12749_PI427704219	lnc-SEL1L-7	TCONS_00023141;	0.616157	5.05953	0.001779	0.0303073
CUST_4570_PI427704219	lnc-GPR3-2	ENST00000443579;TCONS_00000171;	0.803782	7.29112	0.00179265	0.0305278
CUST_8960_PI427704219	lnc-ENPP1-3	ENST00000430428;TCONS_00011370;	1.31988	6.90153	0.00179624	0.0305771
CUST_4719_PI427704219	lnc-SLC5A2-1	TCONS_00024367;	0.691346	3.92469	0.00180635	0.0307249
CUST_3906_PI427704219	lnc-ENPP1-4	TCONS_00011372;	1.55493	5.27525	0.00180965	0.030769
CUST_4807_PI427704219	lnc-CMPK2-4	TCONS_00004116;	0.788233	2.66034	0.00182913	0.0310273
CUST_21805_PI427704219	lnc-KATNAL2-4	TCONS_00026328;	-0.619702	7.65621	0.00184226	0.0311318
CUST_7908_PI427704219	lnc-CMPK2-13	TCONS_00005068;	0.730152	4.08098	0.00185336	0.0312791
CUST_4869_PI427704219	lnc-MCTP2-6	ENST00000556030;	1.43116	8.74313	0.00185566	0.0313058
CUST_15561_PI427704219	lnc-C21orf67-2	ENST00000434081;	-1.83862	3.67002	0.00186189	0.0313987
CUST_3952_PI427704219	lnc-RPS21-1	ENST00000487421;	-0.805114	5.08398	0.0018693	0.0314797
CUST_16430_PI427704219	lnc-CALM1-1	TCONS_00022596;	1.69098	4.82113	0.00188997	0.0317487
CUST_297_PI427704219	lnc-CLEC18B-1	TCONS_00025055;	-0.834935	4.61918	0.00190636	0.0319745
CUST_4505_PI427704219	lnc-VAPA-1	TCONS_00026598;	1.04808	5.35336	0.00190924	0.0320104
CUST_15132_PI427704219	lnc-C17orf77-1	ENST00000569279;	-0.677139	6.05863	0.00191404	0.0320474
CUST_14372_PI427704219	lnc-EPHA7-3	ENST00000564251;	-1.98386	2.88732	0.0019144	0.0320474
CUST_4147_PI427704219	lnc-WNT1-2	ENST00000552284;	-1.04214	5.08775	0.00193371	0.03232
CUST_6684_PI427704219	lnc-VN1R2-1	TCONS_00027621;	-0.425191	6.3712	0.00194072	0.0323879
CUST_13527_PI427704219	lnc-C14orf79-2	TCONS_00022650;	-0.536763	6.81529	0.00194517	0.0324248
CUST_20233_PI427704219	lnc-ZNF492-1	TCONS_00026958;	-0.344115	6.03533	0.00195444	0.0325542
CUST_2537_PI427704219	lnc-ENPP1-3	ENST00000440246;TCONS_00011371;	1.2074	6.76127	0.00196484	0.0327024
CUST_13605_PI427704219	lnc-TDRD9-AS1-1	ENST00000557610;	0.772901	3.02244	0.00197197	0.0328085
CUST_21920_PI427704219	lnc-FAM54B-1	ENST00000455431;	0.999415	4.71283	0.00198324	0.032958
CUST_19225_PI427704219	lnc-OR10AB1P-2	ENST00000527443;	0.869398	3.4663	0.00199728	0.0331658
CUST_13374_PI427704219	lnc-FRG1-5	TCONS_00008983;	-1.02931	5.06377	0.00201425	0.0333879
CUST_4172_PI427704219	lnc-SIRT1-1	TCONS_00018225;	0.824066	3.97437	0.00202911	0.0336044
CUST_7435_PI427704219	lnc-AL592284.1-1	ENST00000428365;	0.576795	8.10441	0.0020314	0.0336294
CUST_12895_PI427704219	lnc-FGF3-1	ENST00000566544;ENST00000533170;	0.690409	3.00877	0.00204279	0.0337921
CUST_11768_PI427704219	lnc-GPR55-2	ENST00000415174;TCONS_00002780;	0.682426	3.95717	0.00204503	0.0338042
CUST_6748_PI427704219	lnc-FGF3-1	ENST00000528507;ENST00000563652;	0.683404	2.98427	0.00204895	0.0338553
CUST_21474_PI427704219	lnc-YSK4-1	ENST00000428857;	0.536847	6.89199	0.00205796	0.0339913
CUST_9441_PI427704219	lnc-SYK-5	ENST00000437389;	0.838325	5.60285	0.00208256	0.0343191
CUST_20762_PI427704219	lnc-BX284668.1-1	ENST00000416869;	-1.09619	9.84019	0.00208887	0.0343839
CUST_22957_PI427704219	lnc-NPR2-1	ENST00000431981;TCONS_00015664;	0.81954	5.93333	0.00210613	0.0345892
CUST_7184_PI427704219	lnc-AL353997.5.1-2	TCONS_00025324;	0.804752	4.59703	0.00210807	0.0346062
CUST_10443_PI427704219	lnc-CLCNKB-1	ENST00000424774;	0.742122	2.39693	0.00211536	0.0346972
CUST_20854_PI427704219	lnc-DHRS7B-2	TCONS_00025864;	-0.933288	11.9145	0.00212822	0.0348069
CUST_17566_PI427704219	lnc-CNN1-1	TCONS_00026898;	0.757889	2.50146	0.00213789	0.0349125
CUST_18231_PI427704219	lnc-AC069257.9.1-4	TCONS_00006380;	-0.874694	6.20572	0.00215953	0.0351731
CUST_20148_PI427704219	lnc-CHST12-1	TCONS_00013320;	-0.747133	4.91038	0.00216158	0.0351933
CUST_16762_PI427704219	lnc-PLA2G2C-1	ENST00000442226;	-1.14177	6.56863	0.00217844	0.0354146
CUST_22900_PI427704219	lnc-RPLP1-1	ENST00000558781;	0.893354	2.56468	0.00218237	0.0354652
CUST_7913_PI427704219	lnc-MCTP2-6	ENST00000554530;	1.15827	3.63229	0.00220711	0.0357466
CUST_20905_PI427704219	lnc-PRSS23-3	ENST00000526206;	-1.4611	4.61876	0.00221283	0.0357857
CUST_22205_PI427704219	lnc-KIAA0232-1	TCONS_00007972;	0.918016	2.28487	0.00221652	0.0358187
CUST_3546_PI427704219	lnc-RASGRF1-1	ENST00000560872;	0.560106	7.46209	0.00224622	0.0362176
CUST_12146_PI427704219	lnc-AL355149.1-1	ENST00000452795;TCONS_00000157;	-1.0045	9.13071	0.00224923	0.0362484
CUST_15136_PI427704219	lnc-VEZF1-1	TCONS_00025709;	-0.960076	10.8881	0.00225865	0.036364
CUST_5623_PI427704219	lnc-CLSTN2-2	ENST00000504735;	-0.521428	6.44362	0.00226337	0.036413
CUST_6464_PI427704219	lnc-SNURF-3	TCONS_00023883;	0.80688	3.79686	0.00227802	0.0365943
CUST_12557_PI427704219	lnc-RAC3-1	TCONS_00025996;	0.753032	3.64471	0.00228636	0.0367002
CUST_12931_PI427704219	lnc-C2orf76-1	TCONS_00004422;	-0.479246	5.83138	0.00230748	0.0369581
CUST_9776_PI427704219	lnc-HES3-1	ENST00000429480;	-0.4108	6.96773	0.00230895	0.0369679
CUST_15429_PI427704219	lnc-SPI1-1	ENST00000532943;	-0.851981	4.07799	0.00233722	0.0373104
CUST_329_PI427704219	lnc-NNAT-1	TCONS_00028157;	-0.508159	7.14704	0.00234892	0.0374833
CUST_1217_PI427704219	lnc-FAM131B-1	ENST00000446192;	0.556589	3.7014	0.00238373	0.0378854
CUST_22202_PI427704219	lnc-ALOX12B-1	TCONS_00025555;	-0.434518	8.333	0.00238581	0.0379046
CUST_1688_PI427704219	lnc-FAM19A5-1	TCONS_00029624;	0.846713	3.2452	0.00240041	0.0380668
CUST_6703_PI427704219	lnc-NME3-2	ENST00000570022;	1.33405	9.25635	0.00240909	0.0381766
CUST_17149_PI427704219	lnc-ANKRD65-3	ENST00000430109;	-0.608483	5.26	0.00242551	0.0383666
CUST_13801_PI427704219	lnc-LRMP-1	ENST00000556060;	-1.48387	3.49766	0.00244107	0.0385063
CUST_4447_PI427704219	lnc-ZNF827-5	ENST00000513542;	0.887018	4.53848	0.00244144	0.0385063
CUST_6316_PI427704219	lnc-COL1A1-4	ENST00000508851;TCONS_00025237;	1.06127	2.75335	0.00246585	0.0388206
CUST_21512_PI427704219	lnc-TFEB-1	ENST00000414386;	-1.03401	4.36211	0.00246821	0.0388436
CUST_19109_PI427704219	lnc-LRCH4-1	ENST00000442166;	0.885764	2.13002	0.00246982	0.0388549
CUST_676_PI427704219	lnc-IL16-1	ENST00000559277;	-0.802765	4.62879	0.00247199	0.0388609
CUST_7670_PI427704219	lnc-SCCPDH-1	TCONS_00001355;	1.19259	3.25447	0.0024884	0.039062
CUST_3551_PI427704219	lnc-PCSK9-1	TCONS_00000205;	0.742983	4.60905	0.00249548	0.0391412
CUST_670_PI427704219	lnc-ZFP90-2	TCONS_00024443;	0.542938	4.52948	0.00249839	0.039148
CUST_16696_PI427704219	lnc-HMG20A-1	ENST00000561283;	0.669661	4.14416	0.00250672	0.0392218
CUST_2262_PI427704219	lnc-KIDINS220-2	ENST00000433340;	0.847538	2.57042	0.00251266	0.0393006
CUST_16196_PI427704219	lnc-FURIN-1	TCONS_00023505;	1.34638	8.14154	0.00253302	0.0395478
CUST_13679_PI427704219	lnc-THUMPD3-1	TCONS_00005944;	0.687364	2.75798	0.00253253	0.0395478
CUST_9789_PI427704219	lnc-LDLRAP1-1	ENST00000412797;TCONS_00000169;	-0.803782	4.453	0.00255273	0.0397696
CUST_16386_PI427704219	lnc-BASP1-6	ENST00000499131;	0.814594	3.28047	0.00256373	0.0398693
CUST_22828_PI427704219	lnc-FCGR3B-4	ENST00000431097;TCONS_00000656;	1.1661	5.01016	0.00256303	0.0398693
CUST_11045_PI427704219	lnc-AC069257.9.1-5	TCONS_00007074;	-0.674494	8.07627	0.00257236	0.0399176
CUST_6193_PI427704219	lnc-SNURF-1	TCONS_00023879;	0.956298	6.1245	0.00257491	0.0399429
CUST_11602_PI427704219	lnc-NRIP2-5	ENST00000501371;	0.65081	3.23909	0.00257832	0.0399672
CUST_7727_PI427704219	lnc-YY1-1	ENST00000555428;	-0.731684	3.82349	0.00257751	0.0399672
CUST_2972_PI427704219	lnc-ZNF146-1	TCONS_00026753;	1.41268	7.29979	0.00258145	0.0400014
CUST_6135_PI427704219	lnc-NDRG4-1	TCONS_00024424;	-1.03876	4.9226	0.00262991	0.0406362
CUST_10288_PI427704219	lnc-TMED7-2	ENST00000333482;	-1.15844	4.07641	0.00264693	0.0408264
CUST_7375_PI427704219	lnc-THADA-4	TCONS_00004225;	1.1882	5.79989	0.00265922	0.0409722
CUST_3380_PI427704219	lnc-CLEC2D-1	ENST00000541404;	-0.988442	1.86177	0.0026844	0.0412721
CUST_9749_PI427704219	lnc-GSDMC-2	TCONS_00014538;	-1.73714	6.74626	0.00270593	0.0414709
CUST_15394_PI427704219	lnc-ENPP1-4	TCONS_00012601;	1.84803	7.88654	0.0027191	0.0416433
CUST_6551_PI427704219	lnc-TERF1-1	ENST00000517664;	-0.894271	4.3183	0.00274516	0.0419387
CUST_1766_PI427704219	lnc-RASGRP3-1	ENST00000366209;	0.868861	2.6702	0.00275287	0.0420392
CUST_7031_PI427704219	lnc-ARHGAP17-2	ENST00000566507;	-0.801487	4.11773	0.00275905	0.0420911
CUST_13868_PI427704219	lnc-FLRT2-2	TCONS_00022575;	0.711291	4.18033	0.00275999	0.0420911
CUST_14331_PI427704219	lnc-CDYL2-4	TCONS_00024276;	1.56612	3.70625	0.00279814	0.0425384
CUST_7899_PI427704219	lnc-MDM1-1	TCONS_00021346;	-1.15995	4.38219	0.00279816	0.0425384
CUST_16692_PI427704219	lnc-GSDMC-2	TCONS_00014481;	-1.81838	6.57231	0.00280408	0.0426135
CUST_19814_PI427704219	lnc-NCOA3-5	TCONS_00028193;	0.960674	7.62155	0.00280732	0.042638
CUST_21761_PI427704219	lnc-ENPP1-4	TCONS_00011190;	1.94221	8.16093	0.00281155	0.0426822
CUST_3409_PI427704219	lnc-HIST2H3PS2-1	ENST00000415338;	0.933878	3.66195	0.00283031	0.042892
CUST_10026_PI427704219	lnc-SETD8-1	ENST00000543072;	0.95365	6.59094	0.00284681	0.0430968
CUST_22419_PI427704219	lnc-ZDHHC2-1	ENST00000513892;	-0.710637	2.16787	0.00288374	0.043489
CUST_3941_PI427704219	lnc-MDM1-1	ENST00000360485;	-1.20971	4.45213	0.00289018	0.0435557
CUST_6131_PI427704219	lnc-LINC00273-8	TCONS_00024636;	-0.623945	2.63145	0.00290964	0.0437728
CUST_18068_PI427704219	lnc-M6PR-2	ENST00000394240;	0.727355	2.14809	0.00290877	0.0437728
CUST_5727_PI427704219	lnc-RCCD1-1	ENST00000554388;	-0.392847	4.35181	0.00290569	0.0437728
CUST_16600_PI427704219	lnc-MEIS1-3	TCONS_00002919;	-0.404156	4.96425	0.00291249	0.0438005
CUST_3946_PI427704219	lnc-SPTBN5-1	ENST00000510176;	-0.76798	3.17618	0.00292946	0.0439946
CUST_2606_PI427704219	lnc-RAB9A-1	ENST00000434674;	-0.754761	5.81323	0.00293447	0.0440294
CUST_14792_PI427704219	lnc-TMEM105-2	TCONS_00025779;	0.58118	5.00722	0.00294376	0.0441482
CUST_12625_PI427704219	lnc-CHADL-1	ENST00000441316;	0.712953	5.55346	0.00294803	0.0441629
CUST_4995_PI427704219	lnc-DYM-1	TCONS_00026520;	1.27003	4.45452	0.00296184	0.0442357
CUST_13523_PI427704219	lnc-PDZD9-1	ENST00000568410;	0.92284	2.35156	0.00296965	0.0443219
CUST_742_PI427704219	lnc-C3orf32-3	ENST00000435368;	-1.22286	2.01897	0.00297318	0.0443441
CUST_16215_PI427704219	lnc-RP11-82I10.1.1-6	TCONS_00024214;	-0.405366	4.50066	0.00297318	0.0443441
CUST_4624_PI427704219	lnc-TRMT61B-4	TCONS_00005118;	-0.436197	4.9146	0.00297511	0.0443576
CUST_1760_PI427704219	lnc-ANO2-2	ENST00000536518;	-0.712457	4.3332	0.00299748	0.044557
CUST_871_PI427704219	lnc-RRAS2-1	ENST00000534587;	1.05838	2.08217	0.00299909	0.044557
CUST_16388_PI427704219	lnc-SLC3A2-1	ENST00000535817;	0.551688	4.13762	0.00299866	0.044557
CUST_17918_PI427704219	lnc-GMDS-4	TCONS_00012039;	0.810017	2.28696	0.00302105	0.0447502
CUST_13639_PI427704219	lnc-AC099552.4.1-3	TCONS_00014447;	1.63623	7.52382	0.00304315	0.0449546
CUST_15294_PI427704219	lnc-CAND2-1	TCONS_00005948;	-0.354936	5.01274	0.00304117	0.0449546
CUST_1372_PI427704219	lnc-ARHGEF5-2	TCONS_00014227;	0.967206	2.29764	0.0030842	0.0454218
CUST_79_PI427704219	lnc-MAT2B-3	ENST00000523704;	1.9797	4.14457	0.00308753	0.0454246
CUST_8271_PI427704219	lnc-CACNB3-1	ENST00000547774;	0.813886	5.28973	0.00309147	0.0454516
CUST_1523_PI427704219	lnc-TIFA-1	ENST00000562919;	0.694019	5.68446	0.00310974	0.0456371
CUST_21028_PI427704219	lnc-ZNF146-1	TCONS_00027521;	1.19018	5.02767	0.00312422	0.0457624
CUST_8466_PI427704219	lnc-SEPT9-3	TCONS_00025130;	-1.60116	6.00208	0.00312791	0.045801
CUST_535_PI427704219	lnc-SETD6-8	TCONS_00024430;	0.350064	6.01681	0.00312947	0.0458084
CUST_13005_PI427704219	lnc-SMARCC2-5	ENST00000548595;	-0.378941	4.25009	0.00313159	0.045824
CUST_3822_PI427704219	lnc-RP11-579D7.1.1-1	ENST00000548742;	0.842409	3.31632	0.00313826	0.0459061
CUST_18409_PI427704219	lnc-FGF3-2	TCONS_00019173;	0.542153	3.87099	0.00313979	0.045913
CUST_15664_PI427704219	lnc-PRSS22-1	TCONS_00024546;	0.601873	2.96289	0.00317046	0.0462678
CUST_944_PI427704219	lnc-PSMB4-1	ENST00000455503;	0.953752	3.37905	0.00317338	0.0462901
CUST_10885_PI427704219	lnc-ATP10B-1	TCONS_00009231;	0.63013	2.66409	0.00321048	0.0466009
CUST_14664_PI427704219	lnc-EPHB4-1	ENST00000412754;TCONS_00013214;	-0.434276	6.94614	0.00321773	0.0466592
CUST_8267_PI427704219	lnc-C6orf123-1	TCONS_00011615;	0.790824	2.70286	0.00323245	0.0468413
CUST_4079_PI427704219	lnc-PREX1-2	TCONS_00028428;	0.909543	4.64223	0.00324917	0.0470522
CUST_19845_PI427704219	lnc-SPI1-1	ENST00000532340;	-0.785711	4.11496	0.00325709	0.0471091
CUST_2291_PI427704219	lnc-MKLN1-1	TCONS_00013598;	1.14767	5.38071	0.00329183	0.0474482
CUST_22819_PI427704219	lnc-COPG2-2	ENST00000562524;	0.836811	3.12041	0.00329566	0.0474874
CUST_22689_PI427704219	lnc-BCL2L13-1	TCONS_00029501;	0.711714	8.28926	0.00330935	0.0476531
CUST_19423_PI427704219	lnc-FOXL1-2	TCONS_00024496;	2.56894	4.29551	0.00332708	0.0478205
CUST_6972_PI427704219	lnc-PKHD1-1	ENST00000418518;	0.758885	2.06456	0.00332919	0.0478205
CUST_16468_PI427704219	lnc-SH3BGRL2-1	TCONS_00012535;	1.15735	2.79975	0.00332792	0.0478205
CUST_4090_PI427704219	lnc-PTHLH-1	ENST00000473753;	0.524777	3.71427	0.00334235	0.0479364
CUST_8638_PI427704219	lnc-TMEM109-1	ENST00000544421;	0.825026	3.8822	0.0033434	0.0479364
CUST_3875_PI427704219	lnc-QRSL1-1	TCONS_00011912;	-0.749871	3.92415	0.00334864	0.0479957
CUST_8590_PI427704219	lnc-NOC2L-1	TCONS_00000073;	-0.396038	4.4018	0.0033671	0.0481807
CUST_10546_PI427704219	lnc-TMPRSS15-9	ENST00000419299;TCONS_00028880;	-0.334227	5.36952	0.00339638	0.0484876
CUST_1940_PI427704219	lnc-SMC1A-2	TCONS_00017515;	-0.636207	6.24639	0.00341033	0.0486387
CUST_20383_PI427704219	lnc-FOXO4-1	TCONS_00017192;	0.643506	2.20811	0.00341553	0.0486524
CUST_5573_PI427704219	lnc-GSDMC-2	ENST00000509893;	-1.84651	6.78162	0.00341578	0.0486524
CUST_18906_PI427704219	lnc-COL4A1-2	TCONS_00022108;	0.88196	2.7664	0.00342006	0.0486974
CUST_11925_PI427704219	lnc-STAP1-4	ENST00000507344;TCONS_00007546;	-0.724676	5.52221	0.003437	0.0489065
CUST_19562_PI427704219	lnc-LUZP2-1	ENST00000534068;	0.835623	2.28806	0.00346711	0.049238
CUST_4342_PI427704219	lnc-AKIRIN1-1	ENST00000443161;	0.363306	6.28622	0.0034721	0.0492627
CUST_12645_PI427704219	lnc-CYP4V2-1	TCONS_00008968;	0.69335	2.07309	0.00347551	0.0492927
CUST_9246_PI427704219	lnc-EBF3-1	ENST00000428178;	1.37669	3.88435	0.00348289	0.0493651
CUST_18512_PI427704219	lnc-POU3F3-6	ENST00000545549;	0.450937	3.70815	0.00348929	0.0494234
CUST_15264_PI427704219	lnc-MAT2B-3	ENST00000524297;	1.46594	2.997	0.00351808	0.0497338
CUST_16346_PI427704219	lnc-ZNHIT1-2	ENST00000419422;	-0.92223	2.96832	0.00352367	0.0497966
CUST_20130_PI427704219	lnc-CIT-1	ENST00000509470;	1.41881	6.12087	0.00353232	0.0499025
CUST_11605_PI427704219	lnc-SYT4-2	TCONS_00026205;	-0.519076	6.18083	0.00353916	0.0499504
