# Supplementary material for: Unique long non-coding RNA expression signature in ETV6/RUNX1-driven B-cell precursor acute lymphoblastic leukemia
Source: Oncotarget. 2016 Sep 16;7(45):73769–80. doi: 10.18632/oncotarget.12063 (PMC5342012; doi:10.18632/oncotarget.12063)
Supplement: Supplementary file 3 [file oncotarget-07-73769-s003.xlsx]

## Sheet: Supp Table 4
Supplementary Table 2: Significantly differentially expressed lncRNAs in REH cell line comparing other B-ALL cell lines revealed by RNA-sequencing
Ensemble gene ID	LNCipedia ID	Gene name	Gene biotype	Base mean	Log2 FC	P.value	adj.P.Value
ENSG00000229807	lnc-NAP1L2-1	XIST	lincRNA	7363.99	-8.69874	3.83502e-152	4.47987e-148
ENSG00000100181	lnc-IL17RA-4	TPTEP1	lincRNA	464.283	2.39187	1.40524e-98	6.56612e-95
ENSG00000257275	lnc-TCL1B-2	RP11-164H13.1	antisense	7129	-9.19032	7.54515e-27	6.77989e-24
ENSG00000263585	lnc-NPB-3	RP11-498C9.13	antisense	978.917	-7.19317	3.33543e-15	1.33247e-12
ENSG00000256482	lnc-LRMP-3	RP11-625L16.3	antisense	546.07	-7.81131	4.08631e-15	1.56506e-12
ENSG00000253665	lnc-C8orf4-2	RP11-359E19.2	lincRNA	25.5137	9.10153	1.05959e-14	3.7508e-12
ENSG00000254143	lnc-C8orf4-1	RP11-470M17.2	lincRNA	18.9164	9.17125	8.53506e-14	2.69466e-11
ENSG00000250838	lnc-GIP-1	RP11-501C14.5	antisense	18.7587	9.16002	9.33918e-14	2.90922e-11
ENSG00000204272	lnc-UBQLN2-2	RP11-622K12.1	lincRNA	600.328	-5.62738	3.93525e-13	1.12121e-10
ENSG00000259352	lnc-DUOX2-1	RP11-109D20.2	antisense	282.585	-6.8595	4.32023e-11	9.79936e-09
ENSG00000256469	lnc-SESN3-3	RP11-856F16.2	antisense	196.46	-6.08874	9.973e-11	2.13761e-08
ENSG00000249923	lnc-RTN4R-1	XXbac-B444P24.8	antisense	27.506	7.1194	1.67115e-09	3.12345e-07
ENSG00000225210	lnc-POTEG-4	AL589743.1	lincRNA	10.6283	6.08213	5.64439e-09	9.84103e-07
ENSG00000227579	lnc-ASTN1-1	RP1-35C21.2	lincRNA	5.83255	7.49729	9.43591e-09	1.60913e-06
ENSG00000223685	lnc-TRPC4-1	LINC00571	lincRNA	10.2365	5.91499	1.21271e-08	2.05308e-06
ENSG00000226673	lnc-CCDC90A-2	RP11-359N11.2	lincRNA	153.246	-5.51394	3.59425e-08	5.75153e-06
ENSG00000229637	lnc-CALCOCO2-2	HOXB-AS5	antisense	6.69088	6.79225	4.20104e-08	6.49993e-06
ENSG00000230105	lnc-UBQLN2-1	RP11-431N15.2	lincRNA	6.41171	5.50021	7.1348e-08	1.07542e-05
ENSG00000260027	lnc-HOXB7-1	RP11-357H14.19	processed_transcript	7.78607	6.29663	9.28455e-08	1.38798e-05
ENSG00000265263	lnc-B9D1-1	RP11-135L13.4	antisense	11.2888	5.29834	9.32726e-08	1.38798e-05
ENSG00000233589	lnc-GADD45A-2	RP4-694A7.2	antisense	181.164	-5.38069	2.40225e-07	3.38095e-05
ENSG00000228863	lnc-SLAMF7-2	RP11-404F10.2	antisense	471.963	-4.5272	1.4447e-06	0.000182447
ENSG00000244306	lnc-POTEM-2	CTD-2314B22.3	lincRNA	7.61391	5.09608	7.11994e-06	0.000799727
ENSG00000263958	lnc-TIMM21-5	RP11-676J15.1	lincRNA	3.21813	5.96851	7.17761e-06	0.000802347
ENSG00000230138	lnc-LRP8-3	RP11-117D22.2	lincRNA	46.8252	3.8679	1.12831e-05	0.00120921
ENSG00000248174	lnc-FBXO8-4	RP11-148L24.1	lincRNA	3.39516	5.34244	1.16783e-05	0.00124584
ENSG00000244649	lnc-CALCOCO2-3	CTD-2377D24.6	lincRNA	7.46869	5.38683	2.82749e-05	0.00282302
ENSG00000228778	lnc-NKX2-3-1	RP11-129J12.1	lincRNA	31.2257	5.6027	3.60934e-05	0.00352824
ENSG00000237248	lnc-KLRG1-2	RP11-118B22.2	lincRNA	85.4881	2.32729	3.86473e-05	0.00371571
ENSG00000261731	lnc-C16orf58-5	CTD-2358C21.4	antisense	95.4148	-4.58941	9.50252e-05	0.00825306
ENSG00000233064	lnc-FARS2-1	RP3-380B8.4	lincRNA	21.5145	4.5812	0.000106532	0.00905059
ENSG00000260249	lnc-NOD2-1	RP11-401P9.5	antisense	56.5964	-3.8674	0.000114726	0.00964151
ENSG00000227945	lnc-C6orf58-1	RP11-103C16.2	antisense	57.5135	5.03922	0.000117846	0.00981816
ENSG00000255921	lnc-LRMP-2	RP11-662I13.2	antisense	51.0447	-4.50545	0.000130463	0.0106203
ENSG00000231681	lnc-ZPBP-2	AC020743.3	lincRNA	99.8825	-3.78136	0.000131969	0.0107055
ENSG00000234796	lnc-TMEM18-11	AC113607.3	antisense	5.6953	5.0898	0.000159145	0.0125611
ENSG00000259129	lnc-MDGA2-1	LINC00648	lincRNA	2.03042	4.89976	0.00024672	0.0179568
ENSG00000237513	lnc-LHFPL3-1	RP11-325F22.2	lincRNA	362.916	-3.42093	0.000308849	0.0221338
ENSG00000253134	lnc-LSM11-4	CTC-436K13.2	lincRNA	397.602	4.27099	0.000335864	0.0237782
ENSG00000257225	lnc-PPHLN1-1	RP11-328C8.4	antisense	91.2244	-3.91903	0.000380765	0.0261642
ENSG00000259187	lnc-TRIM69-1	CTD-2008A1.1	lincRNA	34.3111	-4.21795	0.000418784	0.0286083
ENSG00000225756	lnc-SARDH-1	DBH-AS1	antisense	130.389	-4.22139	0.000445392	0.0302491
ENSG00000259409	lnc-EIF2AK4-3	RP11-521C20.3	antisense	200.348	-3.27982	0.000455117	0.03082
ENSG00000242207	lnc-CALCOCO2-5	HOXB-AS4	antisense	2.71969	4.73086	0.000469944	0.0316526
ENSG00000260172	lnc-TCF12-2	RP11-358M11.3	lincRNA	7.18485	4.64929	0.000525361	0.0349246
ENSG00000161103	lnc-AC008132.13.1-1	AC008103.5	processed_transcript	88.9414	-4.13364	0.000616053	0.0399801
ENSG00000236404	lnc-KIAA0020-1	RP11-125B21.2	lincRNA	366.114	-4.06084	0.00062559	0.0403747
ENSG00000225675	lnc-CPT2-7	RP4-784A16.5	lincRNA	17.249	2.74728	0.000650678	0.0418782
ENSG00000223907	lnc-TINAGL1-1	RP11-439L8.4	lincRNA	341.522	-3.8203	0.000738422	0.0465007
ENSG00000265369	lnc-KCTD1-1	RP11-17A19.1	lincRNA	13.3142	4.17069	0.000752636	0.0470156
