# Supplementary material for: Unique long non-coding RNA expression signature in ETV6/RUNX1-driven B-cell precursor acute lymphoblastic leukemia
Source: Oncotarget. 2016 Sep 16;7(45):73769–80. doi: 10.18632/oncotarget.12063 (PMC5342012; doi:10.18632/oncotarget.12063)
Supplement: Supplementary file 4 [file oncotarget-07-73769-s004.xlsx]

## Sheet: Supp table 5
Supplementary Table 3: Significantly differentially expressed lncRNAs in ETV6/RUNX1-positive BCP-ALLs and B-ALL cell line
Ensemble gene ID	LNCipedia ID	Gene name	Gene biotype	Base mean	Log2 FC	P.Value	adj.P.Value
ENSG00000253665	lnc-C8orf4-2	RP11-359E19.2	lincRNA	25.5137	9.10153	1.05959e-14	3.7508e-12
ENSG00000254143	lnc-C8orf4-1	RP11-470M17.2	lincRNA	18.9164	9.17125	8.53506e-14	2.69466e-11
ENSG00000250838	lnc-GIP-1	RP11-501C14.5	antisense	18.7587	9.16002	9.33918e-14	2.90922e-11
ENSG00000249923	lnc-RTN4R-1	XXbac-B444P24.8	antisense	27.506	7.1194	1.67115e-09	3.12345e-07
ENSG00000225210	lnc-POTEG-4	AL589743.1	lincRNA	10.6283	6.08213	5.64439e-09	9.84103e-07
ENSG00000227579	lnc-ASTN1-1	RP1-35C21.2	lincRNA	5.83255	7.49729	9.43591e-09	1.60913e-06
ENSG00000244306	lnc-POTEM-2	CTD-2314B22.3	lincRNA	7.61391	5.09608	7.11994e-06	0.000799727
ENSG00000263958	lnc-TIMM21-5	RP11-676J15.1	lincRNA	3.21813	5.96851	7.17761e-06	0.000802347
ENSG00000230138	lnc-LRP8-3	RP11-117D22.2	lincRNA	46.8252	3.8679	1.12831e-05	0.00120921
ENSG00000228778	lnc-NKX2-3-1	RP11-129J12.1	lincRNA	31.2257	5.6027	3.60934e-05	0.00352824
ENSG00000233064	lnc-FARS2-1	RP3-380B8.4	lincRNA	21.5145	4.5812	0.000106532	0.00905059
ENSG00000253134	lnc-LSM11-4	CTC-436K13.2	lincRNA	397.602	4.27099	0.000335864	0.0237782
ENSG00000225756	lnc-SARDH-1	DBH-AS1	antisense	130.389	-4.22139	0.000445392	0.0302491
ENSG00000260172	lnc-TCF12-2	RP11-358M11.3	lincRNA	7.18485	4.64929	0.000525361	0.0349246
ENSG00000225675	lnc-CPT2-7	RP4-784A16.5	lincRNA	17.249	2.74728	0.000650678	0.0418782
ENSG00000223907	lnc-TINAGL1-1	RP11-439L8.4	lincRNA	341.522	-3.8203	0.000738422	0.0465007
