# Supplementary material for: Unique long non-coding RNA expression signature in ETV6/RUNX1-driven B-cell precursor acute lymphoblastic leukemia
Source: Oncotarget. 2016 Sep 16;7(45):73769–80. doi: 10.18632/oncotarget.12063 (PMC5342012; doi:10.18632/oncotarget.12063)
Supplement: Supplementary file 5 [file oncotarget-07-73769-s005.xlsx]

## Sheet: Supp Table 6
Supplementary Table 4: Significantly differentially expressed lncRNAs upon the ETV6/RUNX1 knockdown in REH cell line
Probe name	LNCipedia ID	Primary accession	Log2 FC	Average expression	P.Value	adj.P.Value
CUST_17145_PI427704219	lnc-FAM160A1-6	TCONS_00007410;	-1.72895	11.0539	8.78562e-08	0.000116594
CUST_11416_PI427704219	lnc-CMPK2-3	ENST00000382045;	-1.84249	6.8215	2.28451e-07	0.000212667
CUST_13820_PI427704219	lnc-PPP2R2D-1	TCONS_00018859;	-1.60124	8.71983	4.29422e-07	0.000285819
CUST_19724_PI427704219	lnc-BMP2K-1	ENST00000511895;	-2.0145	8.27358	5.63698e-07	0.000320606
CUST_18554_PI427704219	lnc-FAM160A1-6	TCONS_00007661;	-1.64155	8.49232	6.90548e-07	0.000331809
CUST_12395_PI427704219	lnc-BMP2K-1	ENST00000509088;	-1.83411	9.32049	7.45233e-07	0.000340474
CUST_15826_PI427704219	lnc-XKR4-1	ENST00000518261;	-1.47314	7.509	1.10407e-06	0.000445932
CUST_10306_PI427704219	lnc-POTEB-2	TCONS_00023571;	-1.94749	6.12954	1.38661e-06	0.000506576
CUST_9219_PI427704219	lnc-IGFBP4-1	TCONS_00025120;	1.02412	10.3179	1.69368e-06	0.000575623
CUST_19574_PI427704219	lnc-CALM1-1	TCONS_00022352;	-1.49059	7.06293	1.94382e-06	0.000614715
CUST_16667_PI427704219	lnc-TGFBRAP1-6	ENST00000458253;TCONS_00003356;	-1.15813	9.29082	1.9444e-06	0.000614715
CUST_19326_PI427704219	lnc-BMP2K-1	ENST00000512130;	-1.41983	9.2551	2.17102e-06	0.000636904
CUST_22674_PI427704219	lnc-NBPF6-3	ENST00000451023;	-1.41212	7.73892	2.24002e-06	0.000637011
CUST_17650_PI427704219	lnc-BMP2K-1	ENST00000437737;	-1.76197	7.98632	2.33022e-06	0.000639927
CUST_11876_PI427704219	lnc-BMP2K-1	ENST00000513153;	-1.40072	9.25108	2.30825e-06	0.000639927
CUST_5216_PI427704219	lnc-NBPF6-3	ENST00000419428;	-1.36425	7.72609	2.34685e-06	0.000639927
CUST_19033_PI427704219	lnc-CALM1-1	ENST00000442515;	-1.61166	6.99264	2.39845e-06	0.000641776
CUST_18700_PI427704219	lnc-NKX2-3-1	ENST00000452494;	-1.28552	8.72088	2.59262e-06	0.00067527
CUST_7138_PI427704219	lnc-TGFBRAP1-6	TCONS_00005221;	-1.05352	9.40373	2.67216e-06	0.000684913
CUST_18259_PI427704219	lnc-SLC12A7-4	ENST00000399869;	1.26252	8.7963	2.87037e-06	0.000693015
CUST_5422_PI427704219	lnc-TIFA-3	ENST00000508010;TCONS_00007814;	-1.08927	9.67477	2.94153e-06	0.000700663
CUST_7301_PI427704219	lnc-BMP2K-1	ENST00000507476;	-1.64418	7.37941	3.08606e-06	0.000722733
CUST_21262_PI427704219	lnc-CALM1-1	TCONS_00022330;	-1.46288	7.31893	3.54227e-06	0.000753584
CUST_3166_PI427704219	lnc-CALM1-1	ENST00000419459;TCONS_00022396;	-1.43392	7.08003	3.50696e-06	0.000753584
CUST_5589_PI427704219	lnc-CALM1-1	ENST00000444942;	-1.34672	7.25182	3.5259e-06	0.000753584
CUST_20480_PI427704219	lnc-BMP2K-1	ENST00000510667;	-1.70439	9.37512	3.62603e-06	0.00076556
CUST_19021_PI427704219	lnc-SLC12A7-4	ENST00000543306;	1.26611	8.74742	3.87827e-06	0.000794732
CUST_19413_PI427704219	lnc-NKX2-3-1	TCONS_00017714;	-1.23645	8.76296	4.80553e-06	0.000917296
CUST_9490_PI427704219	lnc-EFHA2-2	TCONS_00014629;	-1.73646	8.20232	6.93101e-06	0.00119235
CUST_16599_PI427704219	lnc-LHFPL3-1	TCONS_00012887;	-0.836297	9.97772	9.0874e-06	0.00146391
CUST_7906_PI427704219	lnc-KCNN2-1	ENST00000506392;TCONS_00009487;	-1.09962	9.18333	9.17274e-06	0.00146917
CUST_2816_PI427704219	lnc-MARCH7-1	ENST00000418474;	-0.811569	10.5878	1.02072e-05	0.00156299
CUST_10887_PI427704219	lnc-AC008060.7.1-1	TCONS_00012896;	-0.843809	10.6934	1.06477e-05	0.00157248
CUST_21761_PI427704219	lnc-ENPP1-4	TCONS_00011190;	-0.888608	9.41207	1.06742e-05	0.00157248
CUST_19209_PI427704219	lnc-RPP40-1	TCONS_00011439;	-0.961182	8.22303	1.23885e-05	0.00173682
CUST_17166_PI427704219	lnc-EIF2B5-2	TCONS_00006335;	-1.13787	7.59216	1.28616e-05	0.00176571
CUST_6575_PI427704219	lnc-C14orf49-1	ENST00000464767;	0.729115	13.3305	1.48156e-05	0.00194283
CUST_15800_PI427704219	lnc-TPO-4	TCONS_00003544;	-1.19158	7.44443	1.48489e-05	0.00194283
CUST_9445_PI427704219	lnc-BMP2K-1	ENST00000505149;	-1.57943	7.10722	1.5072e-05	0.0019583
CUST_12112_PI427704219	lnc-ATP6V1G3-1	ENST00000429469;TCONS_00000711;	0.887886	8.65726	1.6253e-05	0.00206829
CUST_5273_PI427704219	lnc-TIFA-2	ENST00000511219;	-1.07051	7.61726	1.79956e-05	0.00223893
CUST_7686_PI427704219	lnc-FRK-1	TCONS_00012778;	-1.19502	5.59286	1.99289e-05	0.00243596
CUST_2730_PI427704219	lnc-BMP2K-1	ENST00000511241;	-1.3529	9.09857	2.06243e-05	0.00246686
CUST_10917_PI427704219	lnc-AKTIP-1	TCONS_00024658;	-1.13968	6.63189	2.31633e-05	0.00260264
CUST_21157_PI427704219	lnc-TGFBRAP1-6	TCONS_00004361;	-0.989036	9.08965	2.3452e-05	0.00260391
CUST_3219_PI427704219	lnc-TGFBRAP1-6	ENST00000447876;TCONS_00003355;	-0.887832	8.168	2.36496e-05	0.00261544
CUST_725_PI427704219	lnc-ENPP1-4	TCONS_00011952;	-0.809915	9.80125	2.38763e-05	0.00263007
CUST_6354_PI427704219	lnc-EIF2B5-2	TCONS_00007054;	-1.08808	6.4528	2.41441e-05	0.0026491
CUST_7933_PI427704219	lnc-MTRR-3	ENST00000502001;	-0.768129	9.87416	2.55662e-05	0.00276164
CUST_22721_PI427704219	lnc-LHFPL3-1	TCONS_00013054;	-0.795127	8.72866	2.57249e-05	0.00276806
CUST_12268_PI427704219	lnc-KATNAL1-3	TCONS_00022245;	0.810523	10.5277	2.70236e-05	0.00286358
CUST_11005_PI427704219	lnc-IGFBP4-1	TCONS_00025383;	1.02725	9.7308	2.75907e-05	0.00289253
CUST_5890_PI427704219	lnc-AKTIP-1	TCONS_00024657;	-1.13187	6.94557	2.84719e-05	0.00290653
CUST_9749_PI427704219	lnc-GSDMC-2	TCONS_00014538;	-0.912794	8.14546	2.86975e-05	0.00290825
CUST_19481_PI427704219	lnc-CISD2-3	ENST00000510200;TCONS_00007580;	-1.05546	6.74874	2.89557e-05	0.00291324
CUST_12653_PI427704219	lnc-TM2D1-2	ENST00000418662;	-1.24248	5.35805	2.96699e-05	0.00295311
CUST_16692_PI427704219	lnc-GSDMC-2	TCONS_00014481;	-0.855309	8.07465	3.00763e-05	0.00297233
CUST_2661_PI427704219	lnc-TGFBRAP1-6	ENST00000443988;TCONS_00003354;	-1.02202	9.22661	3.00462e-05	0.00297233
CUST_20825_PI427704219	lnc-TGFBRAP1-6	ENST00000413121;TCONS_00003353;	-1.09719	9.04314	3.19823e-05	0.00307912
CUST_20531_PI427704219	lnc-AGPAT2-1	ENST00000411904;	-0.564051	14.9547	3.60191e-05	0.00333269
CUST_20665_PI427704219	lnc-TGFBRAP1-6	ENST00000454729;	-1.06634	9.12626	3.82248e-05	0.00344753
CUST_17163_PI427704219	lnc-CPEB4-1	TCONS_00010837;	-0.999667	6.64085	3.84619e-05	0.00345728
CUST_8391_PI427704219	lnc-DDX53-1	ENST00000442155;TCONS_00016972;	-1.00094	6.55549	4.09549e-05	0.00361194
CUST_17179_PI427704219	lnc-ENPP1-4	TCONS_00011951;	-0.717769	10.0339	4.35665e-05	0.00375728
CUST_18114_PI427704219	lnc-TNK2-2	ENST00000570130;	0.661156	9.85526	4.38163e-05	0.00375728
CUST_6173_PI427704219	lnc-KATNAL1-3	ENST00000450327;	0.759375	9.66215	5.29207e-05	0.00431242
CUST_21914_PI427704219	lnc-MTERF-6	ENST00000415965;	-0.64202	10.8757	5.405e-05	0.00434098
CUST_8960_PI427704219	lnc-ENPP1-3	ENST00000430428;TCONS_00011370;	-0.902815	6.88027	5.50775e-05	0.00438559
CUST_13698_PI427704219	lnc-CISD2-3	ENST00000513793;	-1.07608	7.81566	5.61822e-05	0.00443553
CUST_12341_PI427704219	lnc-MFNG-1	TCONS_00029904;	-1.0988	6.48243	6.07723e-05	0.00466187
CUST_6652_PI427704219	lnc-KATNAL1-3	TCONS_00022246;	0.790799	10.9744	6.28473e-05	0.00477301
CUST_2937_PI427704219	lnc-ELK3-1	TCONS_00020532;	-1.03194	7.71386	6.47465e-05	0.00489002
CUST_10245_PI427704219	lnc-KATNAL1-3	ENST00000452659;TCONS_00021624;	0.863869	9.58327	6.53314e-05	0.00492087
CUST_20509_PI427704219	lnc-AC069257.9.1-5	TCONS_00006378;	0.67319	9.49293	6.66648e-05	0.0049943
CUST_6568_PI427704219	lnc-KIAA0226-2	TCONS_00006773;	0.672633	9.26263	7.16356e-05	0.00518989
CUST_2968_PI427704219	lnc-MRPL39-13	TCONS_00029093;	-1.14559	5.42537	7.2713e-05	0.00522278
CUST_2420_PI427704219	lnc-KATNAL1-3	TCONS_00021953;	0.746161	9.09368	7.30797e-05	0.00523562
CUST_18818_PI427704219	lnc-ENPP1-4	TCONS_00012603;	-0.777493	9.5894	7.86065e-05	0.00556011
CUST_15395_PI427704219	lnc-FRK-1	TCONS_00012777;	-1.20705	5.57397	7.92928e-05	0.00556734
CUST_12583_PI427704219	lnc-TXLNB-2	TCONS_00012299;	-0.896477	7.51262	7.92395e-05	0.00556734
CUST_20898_PI427704219	lnc-CLSTN3-1	ENST00000536679;	-0.877708	6.80827	8.47354e-05	0.00585978
CUST_6452_PI427704219	lnc-KATNAL1-3	ENST00000420219;TCONS_00021623;	0.779639	9.47271	8.56769e-05	0.00591022
CUST_11142_PI427704219	lnc-AMZ2-1	TCONS_00025970;	0.701421	8.60351	8.64405e-05	0.00594817
CUST_14282_PI427704219	lnc-SLC12A7-4	TCONS_00009272;	1.22037	6.51484	8.71201e-05	0.00596548
CUST_15767_PI427704219	lnc-KIAA0226-3	TCONS_00006771;	0.628802	9.7676	8.75682e-05	0.00598146
CUST_4153_PI427704219	lnc-KATNAL1-3	ENST00000416261;TCONS_00021626;	1.05928	6.52847	8.86261e-05	0.00598343
CUST_2813_PI427704219	lnc-ENPP1-4	TCONS_00011373;	-0.781014	9.56578	9.21658e-05	0.00615014
CUST_18372_PI427704219	lnc-CTU2-3	ENST00000567968;	-0.814828	7.50878	9.85845e-05	0.00647984
CUST_15546_PI427704219	lnc-FNDC9-2	ENST00000517634;	0.736736	8.77962	0.00010144	0.0065898
CUST_1046_PI427704219	lnc-KATNAL1-3	TCONS_00021952;	0.801869	10.4519	0.000107507	0.00687184
CUST_5573_PI427704219	lnc-GSDMC-2	ENST00000509893;	-0.739773	8.36039	0.000108436	0.00691531
CUST_20512_PI427704219	lnc-EIF2B5-2	TCONS_00007053;	-0.939037	6.36147	0.00011151	0.00700855
CUST_21324_PI427704219	lnc-WDR60-4	TCONS_00013662;	0.750253	8.58844	0.000111374	0.00700855
CUST_83_PI427704219	lnc-NBPF6-4	TCONS_00001088;	-0.847731	6.90002	0.000112591	0.00705126
CUST_4570_PI427704219	lnc-GPR3-2	ENST00000443579;TCONS_00000171;	-0.734631	8.75357	0.000116535	0.00721714
CUST_20094_PI427704219	lnc-ERP44-2	ENST00000529965;	-0.816081	7.07318	0.000123099	0.00747417
CUST_9951_PI427704219	lnc-ERG-2	TCONS_00028784;	1.08417	5.81487	0.000131027	0.00772008
CUST_23_PI427704219	lnc-ERG-2	ENST00000442549;TCONS_00028929;	0.983834	5.83796	0.000134095	0.00783782
CUST_18719_PI427704219	lnc-GAB2-1	ENST00000513207;	-0.934348	7.51403	0.000133859	0.00783782
CUST_11710_PI427704219	lnc-ENPP1-4	TCONS_00012602;	-0.643465	9.55423	0.000138493	0.00797454
CUST_21536_PI427704219	lnc-FRG1-3	ENST00000513681;	-0.948666	7.03781	0.000139829	0.00798543
CUST_14441_PI427704219	lnc-WDR60-4	TCONS_00013663;	0.842956	7.45485	0.000143623	0.00810247
CUST_20954_PI427704219	lnc-NSUN6-5	ENST00000439319;	-0.960692	5.67228	0.000151273	0.00838485
CUST_16481_PI427704219	lnc-TGFBRAP1-6	TCONS_00005220;	-0.691569	8.27533	0.000151619	0.00838485
CUST_16923_PI427704219	lnc-EIF2B5-2	TCONS_00006336;	-0.954916	6.73843	0.000153595	0.00844289
CUST_15953_PI427704219	lnc-AUH-4	TCONS_00016402;	0.775147	7.14056	0.000155207	0.00849798
CUST_673_PI427704219	lnc-TM2D1-2	ENST00000438559;	-1.2583	5.35849	0.000162207	0.00872695
CUST_18952_PI427704219	lnc-ENPP1-4	TCONS_00011191;	-0.793019	9.49865	0.000167171	0.00892507
CUST_22318_PI427704219	lnc-KATNAL1-3	ENST00000429808;TCONS_00021622;	0.757764	8.61153	0.00016876	0.00897553
CUST_13354_PI427704219	lnc-KATNAL1-3	ENST00000420210;TCONS_00021620;	0.757328	11.055	0.000171138	0.00903303
CUST_21123_PI427704219	lnc-KATNAL1-3	TCONS_00021474;	0.895116	10.8792	0.000172163	0.00905286
CUST_7375_PI427704219	lnc-THADA-4	TCONS_00004225;	-0.946403	5.67044	0.000180546	0.00932443
CUST_5366_PI427704219	lnc-PPIL2-1	ENST00000458178;	0.674699	8.25494	0.000182334	0.00937538
CUST_17842_PI427704219	lnc-KATNAL1-3	TCONS_00021955;	0.836073	9.61617	0.000190025	0.00969926
CUST_16_PI427704219	lnc-GNG11-3	ENST00000415536;	-1.09609	6.49528	0.000190645	0.00971312
CUST_11999_PI427704219	lnc-ERG-2	TCONS_00028756;	0.909819	5.74542	0.000216465	0.0104552
CUST_20011_PI427704219	lnc-GAS6-3	TCONS_00022133;	0.800957	7.33084	0.000216883	0.0104573
CUST_1604_PI427704219	lnc-LZTS1-2	TCONS_00014945;	-0.863185	5.50976	0.000219949	0.0105418
CUST_7715_PI427704219	lnc-MYOCD-2	TCONS_00025840;	-1.02313	5.73916	0.000224138	0.010656
CUST_11894_PI427704219	lnc-AMZ2-1	TCONS_00025471;	0.66713	7.62037	0.00022817	0.0107232
CUST_11179_PI427704219	lnc-SNURF-1	TCONS_00023881;	-0.548735	9.38057	0.000237542	0.0110151
CUST_14439_PI427704219	lnc-OR2K2-1	ENST00000426204;	-0.848202	5.47726	0.000244306	0.0112353
CUST_3099_PI427704219	lnc-AC069257.9.1-6	TCONS_00006376;	0.546807	9.36412	0.000250834	0.011399
CUST_18728_PI427704219	lnc-ERG-2	ENST00000426607;	0.843611	5.75665	0.000271896	0.012066
CUST_22196_PI427704219	lnc-AP000525.1-1	ENST00000438574;	-0.61681	9.47199	0.000275446	0.0121654
CUST_5019_PI427704219	lnc-AF165138.7.1-2	TCONS_00029078;	-0.83422	8.18433	0.000286996	0.0125957
CUST_2196_PI427704219	lnc-B3GAT2-3	TCONS_00012210;	-0.786724	6.3982	0.000294868	0.0127604
CUST_3210_PI427704219	lnc-GLI2-4	TCONS_00003834;	-0.704377	8.28338	0.000298591	0.0128462
CUST_6896_PI427704219	lnc-RAD1-3	TCONS_00010297;	-0.772668	6.07286	0.000326284	0.0136126
CUST_19938_PI427704219	lnc-CLEC2D-7	TCONS_00020316;	0.589474	8.24054	0.000335959	0.0138709
CUST_7929_PI427704219	lnc-HDAC2-1	TCONS_00012260;	-0.640277	7.92586	0.000335856	0.0138709
CUST_2537_PI427704219	lnc-ENPP1-3	ENST00000440246;TCONS_00011371;	-0.696683	6.88284	0.000347011	0.0141594
CUST_19663_PI427704219	lnc-GAS6-3	ENST00000562710;	0.934074	7.25581	0.000346753	0.0141594
CUST_13581_PI427704219	lnc-SCNN1B-1	ENST00000562842;	-0.554865	9.12134	0.000359893	0.0145622
CUST_2206_PI427704219	lnc-UBE2E3-1	TCONS_00003960;	-0.591236	8.40836	0.000367391	0.0147746
CUST_22991_PI427704219	lnc-ASTN1-1	ENST00000438575;TCONS_00000692;	-0.627646	10.6541	0.000369916	0.0148547
CUST_10898_PI427704219	lnc-KATNAL1-3	TCONS_00022244;	0.69911	8.57794	0.000384748	0.0151676
CUST_35_PI427704219	lnc-MTERF-6	ENST00000412669;	-0.554555	10.2782	0.000390393	0.0152807
CUST_7442_PI427704219	lnc-ERG-2	ENST00000448579;TCONS_00028926;	0.946131	5.65509	0.000394223	0.0153533
CUST_22414_PI427704219	lnc-ZBBX-4	ENST00000496403;	-0.731845	8.4304	0.000397183	0.0153533
CUST_5708_PI427704219	lnc-EGFL7-1	TCONS_00016233;	-0.480972	10.5878	0.00040011	0.0154015
CUST_19327_PI427704219	lnc-COL1A1-4	TCONS_00025694;	-0.739963	6.69382	0.000419437	0.0157542
CUST_14670_PI427704219	lnc-ECHDC3-1	TCONS_00017703;	-0.757841	6.30457	0.000434864	0.0161281
CUST_5982_PI427704219	lnc-ERG-2	TCONS_00028757;	0.991503	5.78855	0.000445959	0.0163332
CUST_21240_PI427704219	lnc-BTBD10-3	TCONS_00019120;	-0.422272	13.3965	0.000453145	0.0164605
CUST_21846_PI427704219	lnc-KATNAL1-3	TCONS_00022248;	0.722066	9.00087	0.000461787	0.0166704
CUST_8216_PI427704219	lnc-BMP6-8	TCONS_00011687;	-0.813188	5.5076	0.000469229	0.0168517
CUST_10890_PI427704219	lnc-KATNAL1-3	TCONS_00022247;	0.709302	8.48947	0.000479629	0.017181
CUST_12678_PI427704219	lnc-ERG-2	ENST00000429621;TCONS_00028928;	1.18685	5.67656	0.000483658	0.017216
CUST_12177_PI427704219	lnc-SLC2A4RG-1	ENST00000447343;	0.508044	9.33099	0.000493393	0.017415
CUST_2318_PI427704219	lnc-ERG-2	TCONS_00028755;	1.1043	5.83814	0.000500764	0.0175324
CUST_17533_PI427704219	lnc-LZTS1-2	TCONS_00014946;	-0.842102	5.54991	0.000509789	0.0177814
CUST_2081_PI427704219	lnc-CISD2-3	TCONS_00008181;	-0.880834	6.63636	0.000513229	0.0178567
CUST_2257_PI427704219	lnc-AP000322.54.1-1	ENST00000440403;	-0.5094	8.88972	0.000516816	0.0179251
CUST_966_PI427704219	lnc-EIF6-1	ENST00000435366;	-0.394625	12.6463	0.000574679	0.0190437
CUST_9637_PI427704219	lnc-KATNAL1-3	ENST00000447147;	0.832494	10.7171	0.000572647	0.0190437
CUST_20254_PI427704219	lnc-CCDC140-1	ENST00000542880;	-0.635095	7.631	0.000576643	0.0190634
CUST_22497_PI427704219	lnc-KIDINS220-8	ENST00000416607;	-0.701992	6.7036	0.000580096	0.0191322
CUST_2213_PI427704219	lnc-CNNM1-1	ENST00000416191;	-0.626672	8.08153	0.000581365	0.0191514
CUST_21820_PI427704219	lnc-CCDC140-1	ENST00000555502;	-0.561086	7.90941	0.000622978	0.0201033
CUST_8561_PI427704219	lnc-BTBD10-3	TCONS_00019579;	-0.429871	11.1018	0.000647046	0.0206161
CUST_17140_PI427704219	lnc-MICB-1	TCONS_00011117;	-0.630905	9.06085	0.000659088	0.0207804
CUST_11116_PI427704219	lnc-KATNAL1-3	TCONS_00021954;	0.69764	8.86997	0.000669619	0.021039
CUST_5015_PI427704219	lnc-GALNT9-1	ENST00000538731;	0.498636	9.7421	0.000690579	0.0214557
CUST_12555_PI427704219	lnc-ASTN1-1	ENST00000458070;	-0.532084	8.88003	0.000716539	0.0219442
CUST_11903_PI427704219	lnc-HMGB2-1	ENST00000507803;	0.617368	6.82541	0.000721783	0.0220805
CUST_8550_PI427704219	lnc-MTERF-6	ENST00000441971;	-0.500477	10.3203	0.00072549	0.0221211
CUST_11519_PI427704219	lnc-SNURF-1	ENST00000552334;	-0.461069	9.36768	0.000728533	0.0221654
CUST_4909_PI427704219	lnc-SCNN1B-1	ENST00000565747;	-0.618013	8.94762	0.000747407	0.0225427
CUST_2375_PI427704219	lnc-COL4A1-2	TCONS_00022311;	-0.717881	5.55538	0.000748557	0.0225475
CUST_7459_PI427704219	lnc-MTRR-3	TCONS_00009234;	-0.760592	7.90543	0.000754639	0.0226627
CUST_3481_PI427704219	lnc-TSPAN11-1	ENST00000537555;	0.59571	8.12654	0.000762649	0.0228541
CUST_352_PI427704219	lnc-EIF2B5-2	TCONS_00006337;	-0.7488	6.31534	0.000781748	0.0232019
CUST_13195_PI427704219	lnc-BAHD1-1	TCONS_00023923;	0.465811	9.09659	0.000789339	0.0233525
CUST_12724_PI427704219	lnc-LRP8-3	ENST00000449958;TCONS_00000523;	0.481088	11.9352	0.000806092	0.0235977
CUST_21205_PI427704219	lnc-AP000769.1-2	ENST00000501122;ENST00000501122;	-0.572827	8.10757	0.000853157	0.024512
CUST_12851_PI427704219	lnc-MFNG-1	TCONS_00029696;	-0.66047	6.29227	0.000862551	0.0246295
CUST_9658_PI427704219	lnc-TIMM21-5	TCONS_00026364;	-0.654785	9.37783	0.00086521	0.0246338
CUST_7991_PI427704219	lnc-COL4A1-2	TCONS_00022113;	-0.732796	7.7477	0.000872569	0.0246863
CUST_10849_PI427704219	lnc-RELT-1	ENST00000542598;	-0.583738	7.72629	0.000872261	0.0246863
CUST_11249_PI427704219	lnc-WDR60-4	TCONS_00013109;	0.577428	8.23266	0.000908674	0.0252541
CUST_17714_PI427704219	lnc-CCDC140-1	ENST00000446532;	-0.590796	7.66665	0.000918245	0.0254127
CUST_14182_PI427704219	lnc-TNFAIP6-2	ENST00000413247;TCONS_00003032;	0.46427	10.0105	0.000963402	0.0263743
CUST_10965_PI427704219	lnc-KIAA1239-2	ENST00000501725;	0.383406	11.9382	0.000968095	0.0264249
CUST_8628_PI427704219	lnc-CCDC140-1	ENST00000429475;	-0.523619	8.69841	0.000998179	0.0270343
CUST_2352_PI427704219	lnc-NBPF16-3	ENST00000294715;	-0.377197	11.2801	0.000997484	0.0270343
CUST_18402_PI427704219	lnc-KATNAL1-3	ENST00000444319;TCONS_00021625;	0.683016	7.39452	0.0010048	0.0271093
CUST_4657_PI427704219	lnc-IL17RA-1	TCONS_00029497;	0.560541	8.18511	0.00101661	0.0272947
CUST_57_PI427704219	lnc-SOX4-1	ENST00000444265;	-0.610826	8.1784	0.00104037	0.0278521
CUST_18768_PI427704219	lnc-ZC3H12B-2	TCONS_00017188;	-0.518925	7.93339	0.00108316	0.0285858
CUST_15394_PI427704219	lnc-ENPP1-4	TCONS_00012601;	-0.648671	7.09555	0.00110398	0.0289161
CUST_1796_PI427704219	lnc-BAHD1-1	TCONS_00023374;	0.500395	9.33348	0.00110937	0.0289531
CUST_15091_PI427704219	lnc-KATNAL1-3	TCONS_00021956;	0.514598	8.44669	0.00111465	0.0289968
CUST_2255_PI427704219	lnc-ARID1B-2	TCONS_00012619;	-0.681706	6.11733	0.00115254	0.0296584
CUST_4191_PI427704219	lnc-RTN4R-1	ENST00000506039;TCONS_00029346;	-0.386628	11.3439	0.00126426	0.0315096
CUST_7956_PI427704219	lnc-AC007401.2.1-1	TCONS_00005129;	-0.610855	6.93156	0.00127816	0.0317196
CUST_50_PI427704219	lnc-TMED5-1	TCONS_00000567;	0.787197	7.39196	0.0013295	0.0325588
CUST_3474_PI427704219	lnc-LRFN2-2	TCONS_00012164;	0.647822	6.23144	0.00135398	0.0328979
CUST_16977_PI427704219	lnc-C10orf11-3	ENST00000426234;	0.504627	8.65671	0.00141323	0.0338071
CUST_19026_PI427704219	lnc-F11-4	ENST00000507776;TCONS_00007691;	-0.718999	6.8313	0.00144021	0.0340173
CUST_22554_PI427704219	lnc-NACA2-2	TCONS_00025721;	0.597761	7.24219	0.00143575	0.0340173
CUST_19360_PI427704219	lnc-GLI2-4	TCONS_00003833;	-0.609252	6.80692	0.00144713	0.0340625
CUST_7315_PI427704219	lnc-HMBOX1-1	TCONS_00015261;	-0.382859	11.7523	0.00147968	0.0346241
CUST_3436_PI427704219	lnc-RP11-57A19.3.1-1	ENST00000501520;TCONS_00024265;	0.507653	8.73094	0.00148508	0.0346921
CUST_15942_PI427704219	lnc-ATP1A1OS-2	ENST00000430316;	0.524705	7.66015	0.0015293	0.0354577
CUST_13107_PI427704219	lnc-CLSTN3-1	ENST00000535078;	-0.637291	5.93308	0.00160965	0.0369823
CUST_22244_PI427704219	lnc-ADAM18-1	ENST00000519537;	-0.842655	6.01276	0.00165547	0.0378167
CUST_20339_PI427704219	lnc-TCF12-1	TCONS_00023420;	-0.529969	8.89039	0.0016867	0.0381547
CUST_17769_PI427704219	lnc-FKBP2-1	ENST00000538355;	-0.467422	8.76086	0.00171661	0.0385186
CUST_16622_PI427704219	lnc-TIMM21-5	TCONS_00026362;	-0.526072	9.26718	0.00184112	0.0403066
CUST_9586_PI427704219	lnc-AIRE-1	ENST00000442785;	-0.62085	8.27548	0.00189377	0.0412001
CUST_1587_PI427704219	lnc-C22orf34-1	TCONS_00029932;	-0.586339	7.931	0.00189813	0.0412628
CUST_7051_PI427704219	lnc-SLC2A4RG-1	ENST00000433905;	0.392996	9.41391	0.00194582	0.0419397
CUST_7699_PI427704219	lnc-TNFAIP6-2	ENST00000427615;TCONS_00003034;	0.412887	10.0013	0.00201175	0.042995
CUST_7838_PI427704219	lnc-ATP2B3-1	ENST00000562749;	-0.402462	10.2971	0.00203295	0.0433484
CUST_1624_PI427704219	lnc-FSCN2-1	TCONS_00025524;	0.486025	8.30428	0.00204211	0.0435104
CUST_11045_PI427704219	lnc-AC069257.9.1-5	TCONS_00007074;	0.399554	9.30617	0.00204539	0.043547
CUST_12561_PI427704219	lnc-RABEP2-1	ENST00000561547;	0.327869	12.4071	0.00206556	0.0438771
CUST_11273_PI427704219	lnc-NUDT16-1	ENST00000503006;	-0.798096	6.54731	0.00208154	0.044081
CUST_22650_PI427704219	lnc-STIL-2	ENST00000445551;	0.528364	7.2189	0.00208556	0.0441324
CUST_2632_PI427704219	lnc-C22orf34-1	TCONS_00029931;	-0.575593	8.04787	0.00210848	0.0444488
CUST_435_PI427704219	lnc-AGRP-1	ENST00000561577;	0.48491	8.0038	0.00211339	0.0445186
CUST_3784_PI427704219	lnc-TCL1B-2	TCONS_00022357;	0.477759	7.46115	0.00211848	0.0445584
CUST_8601_PI427704219	lnc-MEPCE-2	ENST00000475250;	-0.51901	6.77285	0.00213004	0.044734
CUST_18562_PI427704219	lnc-ATP1A1OS-2	ENST00000443219;	0.63108	6.36444	0.00216887	0.0453786
CUST_15621_PI427704219	lnc-HPD-2	ENST00000538710;	0.701668	6.83307	0.00226685	0.0468308
CUST_18454_PI427704219	lnc-GNA12-1	TCONS_00014248;	-0.377883	9.75938	0.00227629	0.0468323
CUST_18339_PI427704219	lnc-SNURF-1	TCONS_00023882;	-0.480049	9.60237	0.00230123	0.0470099
CUST_8055_PI427704219	lnc-CCDC140-1	ENST00000424010;	-0.524273	10.2292	0.0023476	0.0473067
CUST_7371_PI427704219	lnc-BTBD10-3	TCONS_00019119;	-0.363892	11.8991	0.00236538	0.0476307
CUST_1123_PI427704219	lnc-ADAM18-1	ENST00000523523;	-0.713153	6.0116	0.00236837	0.0476564
CUST_14952_PI427704219	lnc-CDIPT-1	ENST00000416168;	0.766664	6.92024	0.00240899	0.0480918
CUST_10758_PI427704219	lnc-CTBP1-1	TCONS_00009003;	-0.361546	13.7242	0.00245481	0.0485889
CUST_15612_PI427704219	lnc-GPR137C-1	ENST00000554055;	0.499484	8.18316	0.00245463	0.0485889
CUST_698_PI427704219	lnc-TIMM21-5	TCONS_00026639;	-0.529228	8.87641	0.00247125	0.0488103
