# Supplementary material for: Unique long non-coding RNA expression signature in ETV6/RUNX1-driven B-cell precursor acute lymphoblastic leukemia
Source: Oncotarget. 2016 Sep 16;7(45):73769–80. doi: 10.18632/oncotarget.12063 (PMC5342012; doi:10.18632/oncotarget.12063)
Supplement: Supplementary file 6 [file oncotarget-07-73769-s006.xlsx]

## Sheet: Sheet1
Supplementary Table 5: The levels of four lncRNA expression in relapsed and non-relapsed samples at time of diagnosis
lncRNA	Probes	Average in cases experienced relapse (n=3)	Average in cases achieved remission (n=22)	Log fold change	T-test
lnc-ASTN1-1	CUST_22991_PI427704219	5.098	4.725	1.079	0.68
	CUST_12555_PI427704219	4.262	4.421	0.964	0.802
lnc-TIMM21-5	CUST_4500_PI427704219	10.377	8.721	1.19	0.001
	CUST_16622_PI427704219	10.702	9.02	1.186	0.005
	CUST_9658_PI427704219	10.873	9.175	1.185	0.003
	CUST_1620_PI427704219	10.443	8.895	1.174	0.012
	CUST_698_PI427704219	10.488	8.844	1.186	0.007
lnc-NKX2-3-1	CUST_18700_PI427704219	4.043	5.353	0.755	0.369
	CUST_19413_PI427704219	4.405	5.813	0.758	0.326
lnc-RTN4R-1	CUST_4191_PI427704219	9.678	8.522	1.136	0.015
