# Supplementary material for: Unique long non-coding RNA expression signature in ETV6/RUNX1-driven B-cell precursor acute lymphoblastic leukemia
Source: Oncotarget. 2016 Sep 16;7(45):73769–80. doi: 10.18632/oncotarget.12063 (PMC5342012; doi:10.18632/oncotarget.12063)
Supplement: Supplementary file 7 [file oncotarget-07-73769-s007.xlsx]

## Sheet: Supplementary table 7
Supplementary Table 6: Significantlly differentially expressed genes upon lnc-NKX2-3-1 knockdown
Ensemble gene ID	Gene name	Gene biotype	Base Mean	Log2 FC	P.Value	adj.P.Value
ENSG00000222037	IGLC6	IG_C_pseudogene	232.936	0.575835	3.544e-09	4.73514e-05
ENSG00000211660	IGLV2-23	IG_V_gene	140.042	0.534091	3.16144e-08	0.0002112
ENSG00000231660	RPS8P6	processed_pseudogene	95.9805	-0.505933	8.49647e-08	0.000378404
ENSG00000163273	NPPC	protein_coding	20.759	0.437725	1.43538e-07	0.000479454
ENSG00000211898	IGHD	IG_C_gene	418.806	-0.356162	3.6605e-07	0.00097816
ENSG00000211669	IGLV3-10	IG_V_gene	94.862	0.48537	4.93313e-07	0.00109853
ENSG00000211662	IGLV3-21	IG_V_gene	1474.86	0.479479	8.02072e-07	0.00153093
ENSG00000211679	IGLC3	IG_C_gene	1790.41	0.454366	2.89514e-06	0.00483525
ENSG00000125637	PSD4	protein_coding	101.713	0.410316	1.27722e-05	0.0126575
ENSG00000162775	RBM15	protein_coding	1090.05	0.358201	1.04788e-05	0.0126575
ENSG00000234290	AC116366.6	antisense	23.2651	0.356113	9.75074e-06	0.0126575
ENSG00000129103	SUMF2	protein_coding	1551.94	-0.232244	9.2989e-06	0.0126575
ENSG00000102181	CD99L2	protein_coding	620.61	-0.299414	1.29574e-05	0.0126575
ENSG00000101230	ISM1	protein_coding	127.237	-0.413863	1.32629e-05	0.0126575
ENSG00000079739	PGM1	protein_coding	576.665	-0.302245	1.5338e-05	0.0128082
ENSG00000168237	GLYCTK	protein_coding	102.796	-0.398347	1.50456e-05	0.0128082
ENSG00000112294	ALDH5A1	protein_coding	4911.2	-0.269191	1.76756e-05	0.0131202
ENSG00000204960	BLACE	protein_coding	1983.38	-0.377446	1.73666e-05	0.0131202
ENSG00000198924	DCLRE1A	protein_coding	370.026	0.377313	1.87841e-05	0.01315
ENSG00000112029	FBXO5	protein_coding	1714.7	0.320343	1.96841e-05	0.01315
ENSG00000184441	AP001062.7	antisense	322.955	0.33772	2.58582e-05	0.016452
ENSG00000249307	LINC01088	antisense	62.9064	-0.406464	2.7565e-05	0.0167407
ENSG00000144802	NFKBIZ	protein_coding	299.382	0.402343	3.84623e-05	0.0219258
ENSG00000133561	GIMAP6	protein_coding	85.837	0.394206	4.67733e-05	0.0219258
ENSG00000184226	PCDH9	protein_coding	1135.01	0.330747	5.36146e-05	0.0219258
ENSG00000172059	KLF11	protein_coding	451.986	0.321897	5.22057e-05	0.0219258
ENSG00000168806	LCMT2	protein_coding	371.755	0.311378	4.32354e-05	0.0219258
ENSG00000189057	FAM111B	protein_coding	1913.41	0.266757	5.18992e-05	0.0219258
ENSG00000132740	IGHMBP2	protein_coding	430.744	0.262227	5.20867e-05	0.0219258
ENSG00000156304	SCAF4	protein_coding	2250.11	0.197555	4.6732e-05	0.0219258
ENSG00000147251	DOCK11	protein_coding	2554.85	-0.218714	4.06107e-05	0.0219258
ENSG00000072786	STK10	protein_coding	2700.66	-0.233421	4.88006e-05	0.0219258
ENSG00000176533	GNG7	protein_coding	2654.92	-0.31227	5.41541e-05	0.0219258
ENSG00000196756	SNHG17	processed_transcript	512.87	0.291874	6.01909e-05	0.0236532
ENSG00000063046	EIF4B	protein_coding	8793.49	-0.171468	6.28446e-05	0.0239905
ENSG00000125869	LAMP5	protein_coding	160.155	0.376067	6.64134e-05	0.0246486
ENSG00000085117	CD82	protein_coding	78.2046	0.383861	8.12506e-05	0.0264778
ENSG00000165507	C10orf10	protein_coding	404.407	0.381092	8.08042e-05	0.0264778
ENSG00000146670	CDCA5	protein_coding	3053.7	0.223843	8.00975e-05	0.0264778
ENSG00000131773	KHDRBS3	protein_coding	679.554	-0.285131	8.01631e-05	0.0264778
ENSG00000163792	TCF23	protein_coding	27.0569	-0.350857	7.74281e-05	0.0264778
ENSG00000230138	RP11-117D22.2	lincRNA	613.114	-0.310418	8.68694e-05	0.0276348
ENSG00000204520	MICA	protein_coding	187.882	0.330175	9.91163e-05	0.0300976
ENSG00000149596	JPH2	protein_coding	413.371	-0.296878	9.69962e-05	0.0300976
ENSG00000211943	IGHV3-15	IG_V_gene	481.821	0.320479	0.00010464	0.0303935
ENSG00000116741	RGS2	protein_coding	321.452	0.285483	0.000104307	0.0303935
ENSG00000141627	DYM	protein_coding	791.239	-0.351038	0.000118866	0.0337908
ENSG00000028277	POU2F2	protein_coding	223.726	0.367406	0.000127579	0.0353057
ENSG00000197372	ZNF675	protein_coding	982.548	0.239545	0.00012948	0.0353057
ENSG00000173276	ZBTB21	protein_coding	748.378	0.342647	0.000138099	0.0358044
ENSG00000162783	IER5	protein_coding	343.974	0.338587	0.000139348	0.0358044
ENSG00000068028	RASSF1	protein_coding	360.22	0.32755	0.000136588	0.0358044
ENSG00000211685	IGLC7	IG_C_gene	97.3809	0.368585	0.00015521	0.0378268
ENSG00000105698	USF2	protein_coding	1906.56	-0.22366	0.000161282	0.0378268
ENSG00000089351	GRAMD1A	protein_coding	2325.55	-0.229604	0.000161375	0.0378268
ENSG00000126860	EVI2A	protein_coding	645.679	-0.254173	0.000150699	0.0378268
ENSG00000091831	ESR1	protein_coding	219.884	-0.302779	0.000158241	0.0378268
ENSG00000171223	JUNB	protein_coding	298.418	0.314089	0.000169338	0.0390091
ENSG00000162194	LBHD1	protein_coding	317.086	0.261747	0.000178156	0.0396215
ENSG00000167315	ACAA2	protein_coding	1295.46	-0.182289	0.000180893	0.0396215
ENSG00000105409	ATP1A3	protein_coding	3746.88	-0.288956	0.000176818	0.0396215
ENSG00000123485	HJURP	protein_coding	2117.97	0.254673	0.00018931	0.0401487
ENSG00000169100	SLC25A6	protein_coding	3898.22	-0.319631	0.000187317	0.0401487
ENSG00000143486	EIF2D	protein_coding	1191.35	-0.216657	0.000193003	0.0402925
ENSG00000108551	RASD1	protein_coding	390.082	0.361548	0.000203555	0.0418416
ENSG00000140743	CDR2	protein_coding	955.369	0.260861	0.000210386	0.0419547
ENSG00000084754	HADHA	protein_coding	3294.84	-0.167668	0.000208617	0.0419547
ENSG00000086062	B4GALT1	protein_coding	983.11	0.313297	0.000227984	0.0447748
ENSG00000213676	ATF6B	protein_coding	1464.56	-0.187502	0.00023123	0.0447748
ENSG00000113719	ERGIC1	protein_coding	10507.4	-0.15498	0.000234796	0.0448158
ENSG00000159388	BTG2	protein_coding	1259.51	0.346652	0.000251166	0.0468889
ENSG00000260852	FBXL19-AS1	antisense	573.781	-0.290029	0.000252676	0.0468889
ENSG00000112984	KIF20A	protein_coding	1842.62	0.263444	0.000272626	0.0485675
ENSG00000061938	TNK2	protein_coding	970.62	0.188817	0.000266745	0.0485675
ENSG00000196814	MVB12B	protein_coding	173.961	-0.353481	0.000270887	0.0485675
