# Supplementary material for: Unique long non-coding RNA expression signature in ETV6/RUNX1-driven B-cell precursor acute lymphoblastic leukemia
Source: Oncotarget. 2016 Sep 16;7(45):73769–80. doi: 10.18632/oncotarget.12063 (PMC5342012; doi:10.18632/oncotarget.12063)
Supplement: Supplementary file 8 [file oncotarget-07-73769-s008.xlsx]

## Sheet: Supplementary table 8
Supplementary Table 7: Significantlly differentially expressed genes upon lnc-RTN4R-1 knockdown
Ensemble gene ID	Gene name	Gene biotype	Base Mean	Log2 FC	P.Value	adj.P.Value
ENSG00000249923	XXbac-B444P24.8	antisense	307.807	-1.49347	6.28187e-73	9.61001e-69
ENSG00000137962	ARHGAP29	protein_coding	540.075	0.62438	7.43804e-25	5.68936e-21
ENSG00000164597	COG5	protein_coding	1011.28	-0.700341	1.08682e-23	5.54206e-20
ENSG00000085117	CD82	protein_coding	78.2046	0.796231	1.18646e-16	4.53763e-13
ENSG00000159363	ATP13A2	protein_coding	243.579	0.637425	9.79437e-13	2.99669e-09
ENSG00000125089	SH3TC1	protein_coding	888.893	0.49487	2.44215e-12	6.0285e-09
ENSG00000125266	EFNB2	protein_coding	1070.05	0.400291	2.7585e-12	6.0285e-09
ENSG00000137491	SLCO2B1	protein_coding	38.0285	0.651101	9.61176e-12	1.83801e-08
ENSG00000053524	MCF2L2	protein_coding	228.689	-0.606813	1.21238e-11	2.06077e-08
ENSG00000121281	ADCY7	protein_coding	95.0297	0.616254	1.46915e-11	2.2475e-08
ENSG00000165905	GYLTL1B	protein_coding	86.1048	0.626227	6.7082e-11	9.32927e-08
ENSG00000091831	ESR1	protein_coding	219.884	-0.513043	7.99318e-11	1.019e-07
ENSG00000231660	RPS8P6	processed_pseudogene	95.9805	-0.604915	1.02638e-10	1.19144e-07
ENSG00000010803	SCMH1	protein_coding	1490.22	-0.617185	1.09035e-10	1.19144e-07
ENSG00000105122	RASAL3	protein_coding	306.424	0.564973	1.50533e-10	1.53524e-07
ENSG00000133067	LGR6	protein_coding	968.264	0.38594	2.72479e-10	2.60524e-07
ENSG00000204406	MBD5	protein_coding	285.436	-0.603244	3.96334e-10	3.56654e-07
ENSG00000174059	CD34	protein_coding	13.8925	0.442834	7.24288e-10	6.15565e-07
ENSG00000161551	ZNF577	protein_coding	339.133	-0.450219	1.54683e-09	1.24544e-06
ENSG00000100427	MLC1	protein_coding	312.193	0.44152	1.63038e-09	1.24707e-06
ENSG00000184441	AP001062.7	antisense	322.955	0.467304	2.29388e-09	1.62588e-06
ENSG00000156650	KAT6B	protein_coding	2988.71	-0.33941	2.33817e-09	1.62588e-06
ENSG00000189319	FAM53B	protein_coding	339.298	0.466822	2.46292e-09	1.63816e-06
ENSG00000072952	MRVI1	protein_coding	1271.15	0.38611	9.87132e-09	6.29215e-06
ENSG00000165168	CYBB	protein_coding	2138.75	0.523791	1.20403e-08	7.36771e-06
ENSG00000270344	RP11-734K2.4	antisense	56.4957	-0.552971	1.46854e-08	8.64064e-06
ENSG00000124491	F13A1	protein_coding	20.4195	0.458149	1.91657e-08	1.08591e-05
ENSG00000115232	ITGA4	protein_coding	3027.03	0.249264	2.34344e-08	1.28035e-05
ENSG00000087266	SH3BP2	protein_coding	96.2767	0.523211	2.53864e-08	1.33918e-05
ENSG00000213024	NUP62	protein_coding	1709.35	0.407288	3.22093e-08	1.64246e-05
ENSG00000123684	LPGAT1	protein_coding	2127.81	-0.299679	4.45799e-08	2.19995e-05
ENSG00000156738	MS4A1	protein_coding	215.659	0.525289	6.11654e-08	2.92409e-05
ENSG00000134369	NAV1	protein_coding	1345.52	0.509619	6.50951e-08	3.01765e-05
ENSG00000106829	TLE4	protein_coding	2105.86	0.433054	7.42513e-08	3.34087e-05
ENSG00000169442	CD52	protein_coding	1954.86	0.444595	7.6652e-08	3.35035e-05
ENSG00000112294	ALDH5A1	protein_coding	4911.2	-0.326406	8.26289e-08	3.51127e-05
ENSG00000081189	MEF2C	protein_coding	11526.5	0.352368	9.81641e-08	4.05869e-05
ENSG00000160223	ICOSLG	protein_coding	92.3143	0.497379	1.24476e-07	5.01114e-05
ENSG00000227579	RP1-35C21.2	lincRNA	372.796	-0.443507	2.07771e-07	8.14996e-05
ENSG00000141959	PFKL	protein_coding	3941.1	0.36542	2.25156e-07	8.6111e-05
ENSG00000198336	MYL4	protein_coding	8.41137	0.35344	2.63384e-07	9.82745e-05
ENSG00000117676	RPS6KA1	protein_coding	1722.53	0.287419	3.08548e-07	0.000112385
ENSG00000172531	PPP1CA	protein_coding	2302.89	0.39624	4.69334e-07	0.000166974
ENSG00000267206	LCN6	protein_coding	79.6617	0.481539	4.83042e-07	0.000167773
ENSG00000162591	MEGF6	protein_coding	676.924	0.447673	4.93514e-07	0.000167773
ENSG00000100055	CYTH4	protein_coding	196.743	0.440606	8.7827e-07	0.000282237
ENSG00000186153	WWOX	protein_coding	484.445	-0.381618	8.84146e-07	0.000282237
ENSG00000166405	RIC3	protein_coding	15.9865	-0.422873	8.85566e-07	0.000282237
ENSG00000169220	RGS14	protein_coding	297.88	0.40728	1.16399e-06	0.000358069
ENSG00000148400	NOTCH1	protein_coding	2503.58	0.281674	1.17031e-06	0.000358069
ENSG00000080824	HSP90AA1	protein_coding	23972.8	0.203791	1.43996e-06	0.000431931
ENSG00000245954	RP11-18H21.1	lincRNA	95.6239	0.466127	1.61848e-06	0.000476145
ENSG00000185885	IFITM1	protein_coding	77.6416	0.459167	2.12824e-06	0.000612696
ENSG00000185112	FAM43A	protein_coding	68.7613	0.45351	2.19442e-06	0.000612696
ENSG00000133056	PIK3C2B	protein_coding	1482.4	0.396608	2.20279e-06	0.000612696
ENSG00000137700	SLC37A4	protein_coding	767.399	0.239511	2.44225e-06	0.000655465
ENSG00000186020	ZNF529	protein_coding	490.127	-0.306052	2.41863e-06	0.000655465
ENSG00000182578	CSF1R	protein_coding	25.1188	0.401024	2.62874e-06	0.000670241
ENSG00000005206	SPPL2B	protein_coding	2043.82	0.25235	2.55194e-06	0.000670241
ENSG00000198176	TFDP1	protein_coding	2050.45	0.233241	2.59684e-06	0.000670241
ENSG00000140545	MFGE8	protein_coding	1181.59	-0.296536	2.89943e-06	0.000727138
ENSG00000170638	TRABD	protein_coding	2076.26	0.329446	3.20397e-06	0.000790554
ENSG00000108828	VAT1	protein_coding	945.457	0.266395	3.84105e-06	0.000932704
ENSG00000181666	HKR1	protein_coding	835.725	-0.250222	5.00366e-06	0.00119603
ENSG00000172725	CORO1B	protein_coding	234.069	0.435566	5.38731e-06	0.00121199
ENSG00000082701	GSK3B	protein_coding	1239.38	0.26772	5.37275e-06	0.00121199
ENSG00000196693	ZNF33B	protein_coding	555.834	-0.314211	5.24341e-06	0.00121199
ENSG00000227502	LINC01268	lincRNA	104.467	-0.444383	5.23898e-06	0.00121199
ENSG00000100678	SLC8A3	protein_coding	29.7135	0.424742	5.64611e-06	0.00121654
ENSG00000175463	TBC1D10C	protein_coding	121.691	0.351277	5.58596e-06	0.00121654
ENSG00000196576	PLXNB2	protein_coding	4256.55	0.321629	5.60118e-06	0.00121654
ENSG00000231681	AC020743.3	lincRNA	8.45373	0.268341	6.46331e-06	0.00137327
ENSG00000160888	IER2	protein_coding	1516.67	0.275783	6.63482e-06	0.0013904
ENSG00000143179	UCK2	protein_coding	641.295	0.286912	7.19758e-06	0.00148795
ENSG00000144711	IQSEC1	protein_coding	381.952	0.370855	7.44652e-06	0.00151889
ENSG00000131242	RAB11FIP4	protein_coding	86.7601	0.432036	7.64709e-06	0.00153928
ENSG00000120254	MTHFD1L	protein_coding	1015.96	-0.279612	8.39607e-06	0.00166809
ENSG00000130635	COL5A1	protein_coding	1016.84	0.369988	9.82027e-06	0.00192603
ENSG00000148180	GSN	protein_coding	528.246	0.421482	1.02517e-05	0.00198519
ENSG00000198668	CALM1	protein_coding	4584.56	0.290606	1.07578e-05	0.00205715
ENSG00000182866	LCK	protein_coding	233.191	0.414331	1.14452e-05	0.0021095
ENSG00000198055	GRK6	protein_coding	1026.61	0.295917	1.14277e-05	0.0021095
ENSG00000177455	CD19	protein_coding	3358.59	0.232791	1.13637e-05	0.0021095
ENSG00000170456	DENND5B	protein_coding	351.683	-0.318203	1.16611e-05	0.00212371
ENSG00000169926	KLF13	protein_coding	2593.99	0.199237	1.21245e-05	0.00218212
ENSG00000144230	GPR17	protein_coding	92.3103	0.419075	1.24225e-05	0.00220976
ENSG00000271615	ACTG1P22	transcribed_processed_pseudogene	96.9478	0.405239	1.26957e-05	0.0022324
ENSG00000111145	ELK3	protein_coding	1799.73	0.366306	1.3985e-05	0.00234068
ENSG00000111344	RASAL1	protein_coding	1042.11	0.232214	1.36554e-05	0.00234068
ENSG00000117020	AKT3	protein_coding	874.626	-0.353231	1.40765e-05	0.00234068
ENSG00000180626	ZNF594	protein_coding	207.06	-0.358479	1.39517e-05	0.00234068
ENSG00000134107	BHLHE40	protein_coding	287.865	-0.422537	1.37035e-05	0.00234068
ENSG00000122970	IFT81	protein_coding	538.741	-0.365794	1.48196e-05	0.00243774
ENSG00000142185	TRPM2	protein_coding	205.01	0.419391	1.51506e-05	0.00246568
ENSG00000110697	PITPNM1	protein_coding	824.546	0.261353	1.70573e-05	0.00274677
ENSG00000160678	S100A1	protein_coding	177.084	0.403467	1.76638e-05	0.0028148
ENSG00000112559	MDFI	protein_coding	3928.6	0.265316	1.81227e-05	0.00285815
ENSG00000143851	PTPN7	protein_coding	435.974	0.408329	1.93806e-05	0.00302535
ENSG00000246067	RAB30-AS1	lincRNA	143.096	-0.382258	2.01703e-05	0.00311682
ENSG00000013619	MAMLD1	protein_coding	18.2272	0.367899	2.04194e-05	0.00312376
ENSG00000003249	DBNDD1	protein_coding	229.442	0.373884	2.0813e-05	0.00315244
ENSG00000119714	GPR68	protein_coding	11.8214	0.346914	2.17769e-05	0.0032661
ENSG00000134291	TMEM106C	protein_coding	2335.98	0.1715	2.19953e-05	0.00326684
ENSG00000166272	WBP1L	protein_coding	4266.93	0.194396	2.57786e-05	0.00379193
ENSG00000189067	LITAF	protein_coding	1699.28	0.286069	2.84581e-05	0.00414621
ENSG00000167984	NLRC3	protein_coding	268.148	0.3921	3.00775e-05	0.00434081
ENSG00000113721	PDGFRB	protein_coding	774.385	0.36122	3.1131e-05	0.00445086
ENSG00000130159	ECSIT	protein_coding	662.477	-0.315136	3.32758e-05	0.0046992
ENSG00000073331	ALPK1	protein_coding	594.279	-0.369946	3.34824e-05	0.0046992
ENSG00000153827	TRIP12	protein_coding	6023.74	-0.250166	3.37907e-05	0.00469936
ENSG00000213585	VDAC1	protein_coding	3371.81	0.195268	3.53344e-05	0.00486978
ENSG00000105339	DENND3	protein_coding	509.122	0.284062	3.85273e-05	0.00526242
ENSG00000159176	CSRP1	protein_coding	714.926	0.23075	4.16003e-05	0.00563187
ENSG00000249948	GBA3	polymorphic_pseudogene	1205.32	-0.234502	4.48047e-05	0.00601247
ENSG00000178999	AURKB	protein_coding	1417.06	0.228557	4.64192e-05	0.00617497
ENSG00000139289	PHLDA1	protein_coding	45.9664	0.393958	4.79059e-05	0.0063178
ENSG00000183723	CMTM4	protein_coding	388.213	0.353965	5.01724e-05	0.00656015
ENSG00000278600	RP11-81A1.6	sense_intronic	288.588	-0.307158	5.15383e-05	0.00668163
ENSG00000113013	HSPA9	protein_coding	11671.7	-0.127831	5.43462e-05	0.00692847
ENSG00000260188	CTA-331P3.1	antisense	304.832	-0.322382	5.4348e-05	0.00692847
ENSG00000075240	GRAMD4	protein_coding	1161.11	0.296948	5.70345e-05	0.00721086
ENSG00000125170	DOK4	protein_coding	407.464	0.361537	6.29456e-05	0.00765236
ENSG00000198258	UBL5	protein_coding	1205.1	0.267284	6.29291e-05	0.00765236
ENSG00000125753	VASP	protein_coding	644.745	0.264626	6.2283e-05	0.00765236
ENSG00000107758	PPP3CB	protein_coding	1102.48	-0.205458	6.35279e-05	0.00765236
ENSG00000145555	MYO10	protein_coding	2537.76	-0.302799	6.33277e-05	0.00765236
ENSG00000172456	FGGY	protein_coding	95.5726	-0.390966	6.19363e-05	0.00765236
ENSG00000136490	LIMD2	protein_coding	746.749	0.345271	6.93548e-05	0.0080378
ENSG00000153064	BANK1	protein_coding	15.4738	0.308238	6.87982e-05	0.0080378
ENSG00000141858	SAMD1	protein_coding	930.827	0.296174	6.92292e-05	0.0080378
ENSG00000148229	POLE3	protein_coding	4347.27	0.137926	6.90592e-05	0.0080378
ENSG00000131626	PPFIA1	protein_coding	1353.98	-0.353136	6.90585e-05	0.0080378
ENSG00000214279	SCART1	unitary_pseudogene	112.875	-0.384215	7.1495e-05	0.00822354
ENSG00000171206	TRIM8	protein_coding	360.696	0.302946	7.25858e-05	0.00822531
ENSG00000167553	TUBA1C	protein_coding	2164.71	0.275479	7.21106e-05	0.00822531
ENSG00000103091	WDR59	protein_coding	1938.35	-0.256301	7.57384e-05	0.00851946
ENSG00000127329	PTPRB	protein_coding	24.3543	0.314847	7.73832e-05	0.00864094
ENSG00000226954	RP5-983L19.2	lincRNA	33.4606	0.361997	7.85563e-05	0.00864571
ENSG00000206573	THUMPD3-AS1	antisense	431.151	-0.304422	7.80608e-05	0.00864571
ENSG00000104972	LILRB1	protein_coding	110.105	0.383217	8.13319e-05	0.00882422
ENSG00000175130	MARCKSL1	protein_coding	8677.29	0.220038	8.08522e-05	0.00882422
ENSG00000183688	FAM101B	protein_coding	289.302	0.375601	8.42466e-05	0.00882742
ENSG00000178980	SEPW1	protein_coding	279.708	0.291505	8.31096e-05	0.00882742
ENSG00000153391	INO80C	protein_coding	501.539	0.28685	8.23257e-05	0.00882742
ENSG00000153094	BCL2L11	protein_coding	682.157	0.2683	8.27322e-05	0.00882742
ENSG00000068878	PSME4	protein_coding	4586.9	-0.202459	8.38647e-05	0.00882742
ENSG00000179218	CALR	protein_coding	6557.67	0.215107	8.50736e-05	0.00885344
ENSG00000176533	GNG7	protein_coding	2654.92	-0.295069	9.0396e-05	0.00934377
ENSG00000178209	PLEC	protein_coding	366.276	0.333824	9.45354e-05	0.00970606
ENSG00000099849	RASSF7	protein_coding	199.578	0.319738	9.85244e-05	0.00998163
ENSG00000279900	RP11-113K21.6	TEC	10.8706	-0.293877	9.83647e-05	0.00998163
ENSG00000177700	POLR2L	protein_coding	592.939	0.323212	9.98816e-05	0.0100526
ENSG00000197943	PLCG2	protein_coding	8544.43	0.126213	0.000101363	0.010135
ENSG00000254703	SENCR	antisense	58.615	0.375911	0.000106958	0.0106249
ENSG00000169429	CXCL8	protein_coding	71.1367	0.374398	0.000111217	0.0109064
ENSG00000090776	EFNB1	protein_coding	1130.05	0.290373	0.00011118	0.0109064
ENSG00000176595	KBTBD11	protein_coding	126.257	0.36923	0.000115469	0.0112512
ENSG00000187193	MT1X	protein_coding	46.9304	0.37324	0.000116807	0.0112969
ENSG00000198860	TSEN15	protein_coding	1748.08	-0.20825	0.000117414	0.0112969
ENSG00000120913	PDLIM2	protein_coding	162.302	0.332876	0.000118451	0.0113254
ENSG00000165424	ZCCHC24	protein_coding	116.841	0.341948	0.000124328	0.0118135
ENSG00000182247	UBE2E2	protein_coding	616.56	-0.373523	0.000127922	0.0120799
ENSG00000180182	MED14	protein_coding	708.88	0.231482	0.000133338	0.0125142
ENSG00000095587	TLL2	protein_coding	27.648	0.342213	0.000137049	0.012784
ENSG00000100721	TCL1A	protein_coding	7660.26	0.278378	0.000139064	0.0128933
ENSG00000134954	ETS1	protein_coding	3883.02	0.214152	0.000141232	0.0130154
ENSG00000136870	ZNF189	protein_coding	499.827	-0.348928	0.000142254	0.0130311
ENSG00000084207	GSTP1	protein_coding	3127.35	0.279719	0.000144357	0.0131451
ENSG00000140931	CMTM3	protein_coding	4872.82	0.254078	0.000150894	0.0135787
ENSG00000260852	FBXL19-AS1	antisense	573.781	-0.293295	0.00015009	0.0135787
ENSG00000258227	CLEC5A	protein_coding	11.7247	0.282309	0.000151929	0.0135919
ENSG00000125637	PSD4	protein_coding	101.713	0.358447	0.000153832	0.0136821
ENSG00000092421	SEMA6A	protein_coding	101.825	0.366672	0.000162907	0.0142409
ENSG00000204580	DDR1	protein_coding	332.922	0.276418	0.000162887	0.0142409
ENSG00000153046	CDYL	protein_coding	1023.49	-0.241739	0.000161143	0.0142409
ENSG00000100034	PPM1F	protein_coding	1905.35	0.225319	0.000164334	0.014284
ENSG00000100097	LGALS1	protein_coding	59.299	0.364516	0.000165849	0.0143343
ENSG00000157557	ETS2	protein_coding	4174.25	0.236376	0.000169591	0.0145753
ENSG00000128294	TPST2	protein_coding	1015.98	0.222463	0.000176667	0.0150986
ENSG00000130508	PXDN	protein_coding	3848.1	0.166008	0.000180298	0.0153233
ENSG00000104290	FZD3	protein_coding	103.858	0.339151	0.000181357	0.0153282
ENSG00000104894	CD37	protein_coding	165.415	0.331842	0.000182545	0.0153438
ENSG00000260495	RP11-55K13.1	antisense	11.9752	-0.304632	0.000184924	0.0154588
ENSG00000029993	HMGB3	protein_coding	2725.39	0.147233	0.000186196	0.0154806
ENSG00000157259	GATAD1	protein_coding	780.633	-0.316569	0.000188366	0.0155764
ENSG00000267586	LINC00907	lincRNA	12.0155	-0.289088	0.000198149	0.0162972
ENSG00000079337	RAPGEF3	protein_coding	67.8993	0.35272	0.000200602	0.0163044
ENSG00000124216	SNAI1	protein_coding	112.663	0.347044	0.0002025	0.0163044
ENSG00000169689	STRA13	protein_coding	435.349	0.287815	0.000201649	0.0163044
ENSG00000179958	DCTPP1	protein_coding	1561.39	0.221119	0.000201744	0.0163044
ENSG00000162302	RPS6KA4	protein_coding	1026.15	0.290295	0.00020604	0.0164167
ENSG00000163958	ZDHHC19	protein_coding	223.125	-0.349988	0.000205127	0.0164167
ENSG00000118503	TNFAIP3	protein_coding	8500.83	-0.184445	0.000210803	0.0167091
ENSG00000101306	MYLK2	protein_coding	105.22	0.340296	0.000212799	0.0167804
ENSG00000267026	RP11-92C4.3	antisense	20.029	-0.319445	0.000215228	0.0168849
ENSG00000182175	RGMA	protein_coding	877.246	0.335612	0.000225276	0.017583
ENSG00000131187	F12	protein_coding	31.575	0.34971	0.000236839	0.0180257
ENSG00000139292	LGR5	protein_coding	821.822	0.332179	0.000236404	0.0180257
ENSG00000100092	SH3BP1	protein_coding	701.189	0.274081	0.000234931	0.0180257
ENSG00000130695	CEP85	protein_coding	1694.43	0.155921	0.000233933	0.0180257
ENSG00000154153	FAM134B	protein_coding	822.205	-0.261533	0.000234851	0.0180257
ENSG00000215386	MIR99AHG	lincRNA	140.116	-0.338014	0.000238325	0.018049
ENSG00000221817	PPP3CB-AS1	processed_transcript	145.408	-0.3199	0.000242493	0.0182742
ENSG00000154240	CEP112	protein_coding	116.788	-0.354534	0.000244289	0.0183193
ENSG00000130522	JUND	protein_coding	1111.87	0.298723	0.000247758	0.0184888
ENSG00000118971	CCND2	protein_coding	92.461	0.27794	0.000249758	0.0185074
ENSG00000125257	ABCC4	protein_coding	435.643	-0.318455	0.000250427	0.0185074
ENSG00000277117	ICOSLG	protein_coding	27.1405	0.336329	0.000258935	0.0187136
ENSG00000103415	HMOX2	protein_coding	578.42	0.226939	0.000256229	0.0187136
ENSG00000103507	BCKDK	protein_coding	869.946	0.223603	0.000258446	0.0187136
ENSG00000198727	MT-CYB	protein_coding	57532.4	0.20836	0.000261541	0.0187136
ENSG00000153404	PLEKHG4B	protein_coding	3326.01	-0.183598	0.00026178	0.0187136
ENSG00000005108	THSD7A	protein_coding	2167.53	-0.260082	0.000261034	0.0187136
ENSG00000166123	GPT2	protein_coding	391.417	-0.354531	0.000256513	0.0187136
ENSG00000137996	RTCA	protein_coding	636.823	-0.210376	0.000267309	0.0189711
ENSG00000260918	RP11-731J8.2	sense_overlapping	55.702	-0.332687	0.000267862	0.0189711
ENSG00000161791	FMNL3	protein_coding	98.1845	0.349306	0.000270687	0.0190828
ENSG00000163792	TCF23	protein_coding	27.0569	-0.327407	0.00027889	0.0195709
ENSG00000267265	CTC-550B14.7	antisense	53.6593	-0.354806	0.0002822	0.0197127
ENSG00000167900	TK1	protein_coding	1864.81	0.201769	0.000286564	0.0199266
ENSG00000145632	PLK2	protein_coding	336.123	0.26239	0.000290478	0.0200168
ENSG00000261008	LINC01572	lincRNA	72.8181	-0.337967	0.000290245	0.0200168
ENSG00000169032	MAP2K1	protein_coding	886.366	0.178873	0.000298364	0.0204681
ENSG00000184602	SNN	protein_coding	2132.75	0.189251	0.000303225	0.0207086
ENSG00000184207	PGP	protein_coding	843.741	0.216307	0.00030798	0.0208473
ENSG00000103942	HOMER2	protein_coding	305.043	-0.29387	0.000307248	0.0208473
ENSG00000153208	MERTK	protein_coding	144.177	-0.351795	0.000312852	0.0210837
ENSG00000226210	WASH7P	unprocessed_pseudogene	151.07	0.314559	0.000317621	0.0213113
ENSG00000171055	FEZ2	protein_coding	650.94	-0.207712	0.000321405	0.0213776
ENSG00000154803	FLCN	protein_coding	762.871	-0.264681	0.000321194	0.0213776
ENSG00000160953	MUM1	protein_coding	1467.96	0.178281	0.000330716	0.0218457
ENSG00000224016	RP11-728K20.1	unprocessed_pseudogene	47.2976	-0.350225	0.000331298	0.0218457
ENSG00000108551	RASD1	protein_coding	390.082	0.34854	0.000340355	0.0223466
ENSG00000246982	RP1-179N16.6	antisense	56.7004	-0.348431	0.000344632	0.0225307
ENSG00000134215	VAV3	protein_coding	2107.61	0.306679	0.000348967	0.0226691
ENSG00000103811	CTSH	protein_coding	251.56	0.294503	0.000349714	0.0226691
ENSG00000273654	CTB-52I2.4	transcribed_processed_pseudogene	271.619	-0.260636	0.000352281	0.0227392
ENSG00000104888	SLC17A7	protein_coding	320.957	0.265983	0.000354495	0.022786
ENSG00000169994	MYO7B	protein_coding	132.803	0.346589	0.000367383	0.0232651
ENSG00000171604	CXXC5	protein_coding	493.833	0.316317	0.000368933	0.0232651
ENSG00000172081	MOB3A	protein_coding	399.818	0.252121	0.000369553	0.0232651
ENSG00000166575	TMEM135	protein_coding	974.814	-0.246469	0.000366744	0.0232651
ENSG00000163046	ANKRD30BL	protein_coding	464.165	-0.342992	0.000365771	0.0232651
ENSG00000015171	ZMYND11	protein_coding	1043.01	-0.222003	0.000372616	0.0233618
ENSG00000008300	CELSR3	protein_coding	149.392	0.320438	0.000384334	0.0238038
ENSG00000244005	NFS1	protein_coding	238.544	0.277796	0.000383468	0.0238038
ENSG00000151694	ADAM17	protein_coding	2608.13	-0.174134	0.000382467	0.0238038
ENSG00000152192	POU4F1	protein_coding	585.841	0.287805	0.000388505	0.0239651
ENSG00000164440	TXLNB	protein_coding	220.351	-0.296315	0.000401807	0.0246861
ENSG00000175183	CSRP2	protein_coding	1056.3	0.201935	0.000406204	0.0247574
ENSG00000080298	RFX3	protein_coding	869.877	-0.25929	0.000404659	0.0247574
ENSG00000075618	FSCN1	protein_coding	2303.47	0.271368	0.000408078	0.0247729
ENSG00000169230	PRELID1	protein_coding	505.511	0.253718	0.000417844	0.0252655
ENSG00000109670	FBXW7	protein_coding	1072.35	0.285997	0.000422532	0.0253486
ENSG00000188229	TUBB4B	protein_coding	3684.38	0.194197	0.000422251	0.0253486
ENSG00000100241	SBF1	protein_coding	4797.72	0.178436	0.000424371	0.0253595
ENSG00000130332	LSM7	protein_coding	1114.91	0.225141	0.000428488	0.0255059
ENSG00000136527	TRA2B	protein_coding	11343.2	0.136306	0.000436083	0.0258573
ENSG00000161618	ALDH16A1	protein_coding	525.116	0.253499	0.000441635	0.0260855
ENSG00000072163	LIMS2	protein_coding	483.335	0.336689	0.000449036	0.0264168
ENSG00000271605	MILR1	protein_coding	959.745	-0.159216	0.000452425	0.0264168
ENSG00000072858	SIDT1	protein_coding	208.494	-0.339086	0.000451625	0.0264168
ENSG00000186174	BCL9L	protein_coding	566.3	0.295666	0.000467576	0.0271976
ENSG00000160688	FLAD1	protein_coding	702.106	0.23023	0.000478321	0.0277173
ENSG00000198740	ZNF652	protein_coding	550.869	0.26636	0.000492478	0.0283703
ENSG00000128000	ZNF780B	protein_coding	533.154	-0.251433	0.0004933	0.0283703
ENSG00000180712	RP11-290F5.2	lincRNA	860.516	-0.232561	0.000506636	0.0290282
ENSG00000235750	KIAA0040	protein_coding	378.551	0.279423	0.000508695	0.0290374
ENSG00000114480	GBE1	protein_coding	1416.08	-0.323799	0.000523601	0.0297772
ENSG00000115392	FANCL	protein_coding	516.757	-0.275789	0.00052755	0.0298906
ENSG00000133958	UNC79	protein_coding	903.922	-0.216852	0.000531127	0.0299822
ENSG00000110108	TMEM109	protein_coding	1546.87	0.239711	0.000547976	0.0308196
ENSG00000100591	AHSA1	protein_coding	2185.07	0.197772	0.000551791	0.0309102
ENSG00000198839	ZNF277	protein_coding	450.456	-0.247851	0.000553628	0.0309102
ENSG00000198093	ZNF649	protein_coding	316.28	-0.267099	0.000561692	0.0312464
ENSG00000196154	S100A4	protein_coding	458.639	0.330172	0.000565537	0.0313463
ENSG00000061938	TNK2	protein_coding	970.62	0.172947	0.000582112	0.0321486
ENSG00000184575	XPOT	protein_coding	4679.09	-0.182258	0.000587498	0.0323293
ENSG00000127824	TUBA4A	protein_coding	129.196	0.319114	0.000590464	0.0323761
ENSG00000166704	ZNF606	protein_coding	777.567	-0.189779	0.000595995	0.0325626
ENSG00000100605	ITPK1	protein_coding	741.939	0.185188	0.00059813	0.032563
ENSG00000162783	IER5	protein_coding	343.974	0.299113	0.00060424	0.0326631
ENSG00000145506	NKD2	protein_coding	464.255	0.224154	0.000603737	0.0326631
ENSG00000107485	GATA3	protein_coding	17.118	0.300404	0.000620937	0.0333302
ENSG00000066027	PPP2R5A	protein_coding	852.22	0.168346	0.000620847	0.0333302
ENSG00000067225	PKM	protein_coding	17012	0.152848	0.000626365	0.033504
ENSG00000099875	MKNK2	protein_coding	2235.02	0.224979	0.0006301	0.0335863
ENSG00000100321	SYNGR1	protein_coding	1163.96	0.278341	0.000644681	0.0342442
ENSG00000175899	A2M	protein_coding	44.7612	0.321068	0.000674278	0.0353774
ENSG00000104689	TNFRSF10A	protein_coding	15.6604	0.285745	0.000670552	0.0353774
ENSG00000124196	GTSF1L	protein_coding	10.5584	0.257804	0.000671129	0.0353774
ENSG00000268471	DKFZP434I0714	lincRNA	154.422	-0.293889	0.000675265	0.0353774
ENSG00000101347	SAMHD1	protein_coding	101.634	0.319481	0.000689328	0.0359909
ENSG00000188322	SBK1	protein_coding	1544.13	0.173336	0.00069169	0.0359914
ENSG00000101255	TRIB3	protein_coding	6343.8	-0.326731	0.000703122	0.0363391
ENSG00000259319	RP11-293M10.6	antisense	60.8543	-0.330938	0.000701073	0.0363391
ENSG00000162490	DRAXIN	protein_coding	237.204	0.295631	0.000709203	0.0365299
ENSG00000007402	CACNA2D2	protein_coding	46.8128	0.297737	0.000717316	0.0368239
ENSG00000161547	SRSF2	protein_coding	9202.18	0.199936	0.000723563	0.0370203
ENSG00000005381	MPO	protein_coding	2552.6	0.270396	0.000729373	0.0370419
ENSG00000115649	CNPPD1	protein_coding	1138.77	0.199451	0.000726984	0.0370419
ENSG00000229418	RP11-35J23.1	antisense	64.3955	-0.327138	0.00073125	0.0370419
ENSG00000187792	ZNF70	protein_coding	705.467	-0.220859	0.000734896	0.0371037
ENSG00000211584	SLC48A1	protein_coding	251.056	0.280873	0.000782216	0.0389783
ENSG00000111328	CDK2AP1	protein_coding	2358.75	0.217863	0.000780945	0.0389783
ENSG00000126860	EVI2A	protein_coding	645.679	-0.219092	0.00077711	0.0389783
ENSG00000215022	RP1-257A7.4	antisense	78.9245	-0.32236	0.000780222	0.0389783
ENSG00000223806	LINC00114	lincRNA	21.3864	0.299169	0.000790851	0.0390895
ENSG00000277734	TRAC	TR_C_gene	274.895	0.294635	0.000787377	0.0390895
ENSG00000239883	PARGP1	transcribed_unprocessed_pseudogene	149.671	-0.304675	0.000792113	0.0390895
ENSG00000276115	RP11-817I4.2	sense_intronic	19.1228	-0.285809	0.000799933	0.0393485
ENSG00000181938	GINS3	protein_coding	1254.01	0.179817	0.000821382	0.0401321
ENSG00000140057	AK7	protein_coding	1523.48	-0.185036	0.000822556	0.0401321
ENSG00000241956	CTC-340A15.2	antisense	422.141	-0.317351	0.000823734	0.0401321
ENSG00000123636	BAZ2B	protein_coding	1173.82	-0.203766	0.000843841	0.0408891
ENSG00000126091	ST3GAL3	protein_coding	357.473	-0.244659	0.000844618	0.0408891
ENSG00000101150	TPD52L2	protein_coding	2861	0.120705	0.000855411	0.041281
ENSG00000012779	ALOX5	protein_coding	95.6673	0.318133	0.000866144	0.0416675
ENSG00000164920	OSR2	protein_coding	95.4778	0.317052	0.000880275	0.0420827
ENSG00000198763	MT-ND2	protein_coding	33018.5	0.18275	0.000880264	0.0420827
ENSG00000161642	ZNF385A	protein_coding	421.644	0.275065	0.000889896	0.04221
ENSG00000180769	WDFY3-AS2	processed_transcript	129.642	-0.310811	0.000891217	0.04221
ENSG00000073060	SCARB1	protein_coding	2651.91	-0.321059	0.000886363	0.04221
ENSG00000139880	CDH24	protein_coding	791.899	0.200645	0.000898658	0.0424311
ENSG00000134121	CHL1	protein_coding	212.058	-0.279689	0.000903659	0.0425359
ENSG00000217128	FNIP1	protein_coding	907.935	-0.195439	0.000910168	0.0425803
ENSG00000166432	ZMAT1	protein_coding	982.045	-0.312355	0.000909934	0.0425803
ENSG00000198840	MT-ND3	protein_coding	10948.8	0.229651	0.00091854	0.0427107
ENSG00000188321	ZNF559	protein_coding	567.019	-0.203938	0.000916779	0.0427107
ENSG00000136630	HLX	protein_coding	130.43	0.318953	0.000925033	0.0427527
ENSG00000004478	FKBP4	protein_coding	1597.57	0.184875	0.000922838	0.0427527
ENSG00000116514	RNF19B	protein_coding	345.186	0.260482	0.000935034	0.0430229
ENSG00000115760	BIRC6	protein_coding	4248.03	-0.245284	0.000936504	0.0430229
ENSG00000024422	EHD2	protein_coding	299.975	0.276187	0.000952395	0.0435681
ENSG00000198947	DMD	protein_coding	132.18	-0.282823	0.000954067	0.0435681
ENSG00000113916	BCL6	protein_coding	2003.28	0.263292	0.000964038	0.0436327
ENSG00000169398	PTK2	protein_coding	2183.28	0.135806	0.000959333	0.0436327
ENSG00000113522	RAD50	protein_coding	1161.15	-0.175535	0.000964029	0.0436327
ENSG00000131188	PRR7	protein_coding	132.805	0.305226	0.000979282	0.0436551
ENSG00000172349	IL16	protein_coding	295.503	0.292031	0.000978921	0.0436551
ENSG00000110880	CORO1C	protein_coding	1657.01	0.154023	0.000977704	0.0436551
ENSG00000131089	ARHGEF9	protein_coding	1775.61	-0.186855	0.000970958	0.0436551
ENSG00000250565	ATP6V1E2	protein_coding	265.224	-0.260294	0.000984508	0.0436551
ENSG00000152894	PTPRK	protein_coding	4975	-0.319377	0.000982184	0.0436551
ENSG00000268362	CTD-2017D11.1	lincRNA	54.6967	-0.321301	0.000978426	0.0436551
ENSG00000133805	AMPD3	protein_coding	166.798	0.296751	0.000995882	0.0440318
ENSG00000187514	PTMA	protein_coding	28858.3	0.151891	0.0010026	0.0441518
ENSG00000114841	DNAH1	protein_coding	376.257	-0.262712	0.00100437	0.0441518
ENSG00000163975	MFI2	protein_coding	541.64	0.239396	0.00100732	0.0441546
ENSG00000146281	PM20D2	protein_coding	2552.6	0.188653	0.0010225	0.0446919
ENSG00000176641	RNF152	protein_coding	199.459	0.316271	0.00104363	0.0454856
ENSG00000261716	RP11-196G18.22	sense_overlapping	508.057	-0.219845	0.00105136	0.0456923
ENSG00000168268	NT5DC2	protein_coding	1672.48	0.212341	0.00105971	0.0457068
ENSG00000168496	FEN1	protein_coding	2641.29	0.147165	0.00106066	0.0457068
ENSG00000261485	PAN3-AS1	antisense	135.32	-0.293825	0.00105813	0.0457068
ENSG00000153395	LPCAT1	protein_coding	1290.85	0.229197	0.00106618	0.0458159
ENSG00000102977	ACD	protein_coding	892.211	0.203307	0.00108109	0.0463262
ENSG00000178904	DPY19L3	protein_coding	1479.5	-0.290154	0.00108738	0.0464657
ENSG00000168067	MAP4K2	protein_coding	1705.64	0.233899	0.00109375	0.0466077
ENSG00000115738	ID2	protein_coding	225.844	0.30791	0.00109857	0.0466831
ENSG00000154099	DNAAF1	protein_coding	8.96066	-0.244269	0.00110647	0.0467983
ENSG00000196295	AC005154.6	processed_transcript	454.485	-0.295592	0.0011074	0.0467983
ENSG00000152804	HHEX	protein_coding	956.836	0.269975	0.00113575	0.0478643
ENSG00000204054	LINC00963	processed_transcript	296.056	-0.273113	0.00115026	0.0483424
ENSG00000124507	PACSIN1	protein_coding	57.5518	0.314927	0.00118262	0.049447
ENSG00000168237	GLYCTK	protein_coding	102.796	-0.29303	0.001183	0.049447
ENSG00000180891	CUEDC1	protein_coding	115.995	0.307672	0.00118995	0.0496017
ENSG00000143554	SLC27A3	protein_coding	525.185	0.267687	0.00119505	0.0496788
