# Supplementary material for: Unique long non-coding RNA expression signature in ETV6/RUNX1-driven B-cell precursor acute lymphoblastic leukemia
Source: Oncotarget. 2016 Sep 16;7(45):73769–80. doi: 10.18632/oncotarget.12063 (PMC5342012; doi:10.18632/oncotarget.12063)
Supplement: Supplementary file 9 [file oncotarget-07-73769-s009.xlsx]

## Sheet: supp table 1
Supplementary Table 8: Primers used for ETV6/RUNX1 and lncRNAs knockdown evaluation
Gene	Primer	Forward primer sequence	Reverse primer sequence
lnc-ASTN1-1	1	AAGGCAAAACTCCCACTCCT	CACTTGTCTTCTGGGCCTTC
lnc-ASTN1-1	2	GTGCTGGATGAGAGGAGCA	GGAGGAAAATGGAAATTGAGG
lnc-ASTN1-1	3	GCATCCAGCACTTACAGCAA	GGATGACAGCCTTTGAGAGC
lnc-NKX2-3-1	1	GAGCCTCAAGAGACGGTTTG	GTTATCGCGTTCCAAGAAGC
lnc-NKX2-3-1	2	TTTAGGATCCCCGACTCAGA	GGCACAAACACCTTCAAACC
lnc-RTN4R-1	1	TTTACCGAATCCCTGGTGAG	TTTACCCGCCTCATTTCTTG
lnc-RTN4R-1	2	CTATCATCGGCCATGAGGTT	TGGCATTATTGCTTGCTCAG
lnc-RTN4R-1	3	CATGTCAGGACAGTGCCATC	CAGTTTTCATTGGGGCAAGT
lnc-TIMM21-5	1	TGCATGAACAGAAAATCTGC	TTTTTCTCCAAATTCTGCTTG
lnc-TIMM21-5	2	GATGGTTTAAGCGTGGCAGT	GTACAATCATGGCGGAAGGT
lnc-TIMM21-5	3	CATTGAAGGCAGGAAGAAGG	TAAGTTGTATGCCCGCTCCT
ETV6-RUNX1	1	AGACCTGGCTTACATGAACC	AACGCCTCGCTCATCTTG
ETV6-RUNX1	2	GAACCACATCATGGTCTCTG	AGCGGCAACGCCTCGCTCAT
