# Supplementary material for: Unique long non-coding RNA expression signature in ETV6/RUNX1-driven B-cell precursor acute lymphoblastic leukemia
Source: Oncotarget. 2016 Sep 16;7(45):73769–80. doi: 10.18632/oncotarget.12063 (PMC5342012; doi:10.18632/oncotarget.12063)
Supplement: Supplementary file 10 [file oncotarget-07-73769-s010.xlsx]

## Sheet: Sheet1
Supplementary Table 9: LNA GapmeRs sequence used for lncRNAs knockdown
LNA GapmeRs	Sequence
Negative control A	AACACGTCTATACGC
lnc-TIMM21-5 LNA GapmeR1	AATTTTGCATTTGGTA
lnc-TIMM21-5 LNA GapmeR2	GTCACTTTAATTTTGC
lnc-NKX2-3-1 LNA GapmeR1	TGCTCTGTGCGGATTG
lnc-NKX2-3-1 LNA GapmeR2	CTGATTTTTAGTAGTG
lnc-ASTN1-1 LNA GapmeR1	TAATCTGCCAGGAGTG
lnc-ASTN1-1LNA GapmeR2	GTCTGAAGTAATGGA
lnc-RTN4R-1 LNA GapmeR1	GCATTCATGGGTTAAG
lnc-RTN4R-1 LNA GapmeR2	TGCTGAGACATCTAGG
